# Supplementary material for: 3-[(3-Oxo-1,3-dihydro­isobenzofuran-1-yl)amino]benzoic acid
Source: Acta Crystallogr Sect E Struct Rep Online. 2009 Sep 30;65(Pt 10):o2579. doi: 10.1107/S1600536809038926 (PMC2970331; doi:10.1107/S1600536809038926)
Supplement: Supplementary file 1 [file e-65-o2579-sup1.cif]

##############################################################################
###                                                                        ###
###        Electronic paper (Acta Crystallographica Section E)             ###
###                                                                        ###
##############################################################################
#                                                                            #
# This CIF contains the data in a paper accepted for publication in Acta     #
# Crystallographica Section E. It conforms to the requirements of Notes      #
# for Authors for Section E, and has been peer reviewed under the auspices   #
# of the IUCr Commission on Journals.                                        #
#                                                                            #
# Full details of the Crystallographic Information File format               #
# are given in the paper "The Crystallographic Information File (CIF):       #
# a New Standard Archive File for Crystallography" by S. R. Hall, F. H.      #
# Allen and I. D. Brown [Acta Cryst. (1991), A47, 655-685].                  #
#                                                                            #
# The current version of the core CIF dictionary is obtainable from          #
# ftp://ftp.iucr.org/pub/cif_core.dic. The current version number is 2.4.    #
#                                                                            #
# Software is freely available for graphical display of the structure(s) in  #
# this CIF.  For information consult the CIF home page http://www.iucr.org/  #
# cif/home.html                                                              #
#                                                                            #
# This file may be used for bona fide research purposes within the           #
# scientific community so long as proper attribution is given to the journal # 
# article from which it was obtained.                                        #
#                                                                            #
##############################################################################
                                             
data_I
_audit_creation_method     SHELXL-97
_chemical_name_systematic
;
3-[(3-Oxo-1,3-dihydroisobenzofuran-1-yl)amino]benzoic acid
;
_chemical_name_common     ?
_chemical_formula_moiety     'C15 H11 N O4'
_chemical_formula_sum     'C15 H11 N O4'
_chemical_formula_iupac     'C15 H11 N O4'
_chemical_formula_weight     269.25
_chemical_melting_point     ?
_symmetry_cell_setting     'Monoclinic'
_symmetry_space_group_name_H-M     'P 21/n'
_symmetry_space_group_name_Hall     '-P 2yn'
loop_
    _symmetry_equiv_pos_as_xyz
    'x, y, z'
    '-x+1/2, y+1/2, -z+1/2'
    '-x, -y, -z'
    'x-1/2, -y-1/2, z-1/2'
_cell_length_a     10.9025(15)
_cell_length_b     8.1595(12)
_cell_length_c     14.2654(18)
_cell_angle_alpha     90.00
_cell_angle_beta     103.4630(10)
_cell_angle_gamma     90.00
_cell_volume     1234.2(3)
_cell_formula_units_Z     4
_cell_measurement_reflns_used     1143
_cell_measurement_theta_min     2.68
_cell_measurement_theta_max     21.40
_cell_measurement_temperature     298(2)
_exptl_crystal_description     block
_exptl_crystal_colour     colorless
_exptl_crystal_size_max     0.27
_exptl_crystal_size_mid     0.19
_exptl_crystal_size_min     0.17
_exptl_crystal_density_diffrn     1.449
_exptl_crystal_density_meas     ?
_exptl_crystal_density_method     'not measured'
_exptl_crystal_F_000     560
_exptl_absorpt_coefficient_mu     0.107
_exptl_absorpt_correction_type     multi-scan
_exptl_absorpt_process_details     '(SADABS; Sheldrick, 1996)'
_exptl_absorpt_correction_T_min     0.9718
_exptl_absorpt_correction_T_max     0.9821
_exptl_special_details
;
;
_diffrn_ambient_temperature     298(2)
_diffrn_radiation_type     MoK\a
_diffrn_radiation_wavelength     0.71073
_diffrn_radiation_source     'fine-focus sealed tube'
_diffrn_radiation_monochromator     graphite
_diffrn_measurement_device_type     'Siemens SMART CCD area-detector'
_diffrn_measurement_method     '\f and \w'
_diffrn_detector_area_resol_mean     ?
_diffrn_reflns_number     6011
_diffrn_reflns_av_R_equivalents     0.0376
_diffrn_reflns_av_sigmaI/netI     0.0508
_diffrn_reflns_theta_min     2.13
_diffrn_reflns_theta_max     25.00
_diffrn_reflns_theta_full     25.00
_diffrn_measured_fraction_theta_max     0.999
_diffrn_measured_fraction_theta_full     0.999
_diffrn_reflns_limit_h_min     -9
_diffrn_reflns_limit_h_max     12
_diffrn_reflns_limit_k_min     -9
_diffrn_reflns_limit_k_max     9
_diffrn_reflns_limit_l_min     -16
_diffrn_reflns_limit_l_max     14
_diffrn_standards_number     ?
_diffrn_standards_interval_count     ?
_diffrn_standards_interval_time     ?
_diffrn_standards_decay_%     ?
_reflns_number_total     2171
_reflns_number_gt     1206
_reflns_threshold_expression     I>2\s(I)
_refine_ls_structure_factor_coef     Fsqd
_refine_ls_matrix_type     full
_refine_ls_R_factor_all     0.0888
_refine_ls_R_factor_gt     0.0414
_refine_ls_wR_factor_gt     0.0903
_refine_ls_wR_factor_ref     0.1073
_refine_ls_goodness_of_fit_ref     0.900
_refine_ls_restrained_S_all     0.900
_refine_ls_number_reflns     2171
_refine_ls_number_parameters     181
_refine_ls_number_restraints     0
_refine_ls_hydrogen_treatment     constr
_refine_ls_weighting_scheme     calc
_refine_ls_weighting_details
                 'calc w=1/[\s^2^(Fo^2^)+(0.0513P)^2^] where P=(Fo^2^+2Fc^2^)/3'
_atom_sites_solution_hydrogens     geom
_atom_sites_solution_primary     direct
_atom_sites_solution_secondary     difmap
_refine_ls_shift/su_max     0.000
_refine_ls_shift/su_mean     0.000
_refine_diff_density_max     0.231
_refine_diff_density_min     -0.130
_refine_ls_extinction_method     none
_refine_ls_extinction_coef     ?
loop_
    _atom_type_symbol
    _atom_type_description
    _atom_type_scat_dispersion_real
    _atom_type_scat_dispersion_imag
    _atom_type_scat_source
    'C' 'C' 0.0033 0.0016
                         'International Tables Vol C Tables 4.2.6.8 and 6.1.1.4'
    'H' 'H' 0.0000 0.0000
                         'International Tables Vol C Tables 4.2.6.8 and 6.1.1.4'
    'N' 'N' 0.0061 0.0033
                         'International Tables Vol C Tables 4.2.6.8 and 6.1.1.4'
    'O' 'O' 0.0106 0.0060
                         'International Tables Vol C Tables 4.2.6.8 and 6.1.1.4'
_computing_data_collection     'SMART (Siemens, 1996)'
_computing_cell_refinement     'SAINT (Siemens, 1996)'
_computing_data_reduction     'SAINT (Siemens, 1996)'
_computing_structure_solution     'SHELXS97 (Sheldrick, 2008)'
_computing_structure_refinement     'SHELXL97 (Sheldrick, 2008)'
_computing_molecular_graphics     'SHELXTL (Sheldrick, 2008)'
_computing_publication_material     'SHELXTL (Sheldrick, 2008)'
loop_
    _atom_site_type_symbol
    _atom_site_label
    _atom_site_fract_x
    _atom_site_fract_y
    _atom_site_fract_z
    _atom_site_U_iso_or_equiv
    _atom_site_adp_type
    _atom_site_calc_flag
    _atom_site_refinement_flags
    _atom_site_occupancy
    _atom_site_disorder_assembly
    _atom_site_disorder_group
    N N1 0.77236(15) 0.2945(2) 0.94157(13) 0.0511(5) Uani d . 1 . .
    H H1 0.7596 0.2454 0.8868 0.061 Uiso calc R 1 . .
    O O1 0.99795(14) 0.5570(2) 1.25378(11) 0.0745(6) Uani d . 1 . .
    H H1A 1.0238 0.6014 1.3062 0.112 Uiso calc R 1 . .
    O O2 1.19133(13) 0.45300(19) 1.28827(10) 0.0592(5) Uani d . 1 . .
    O O3 0.62455(14) 0.2734(2) 1.04292(10) 0.0614(5) Uani d . 1 . .
    O O4 0.44272(16) 0.1671(2) 1.06184(12) 0.0788(6) Uani d . 1 . .
    C C1 1.0886(2) 0.4649(3) 1.23355(15) 0.0469(6) Uani d . 1 . .
    C C2 1.05166(19) 0.3785(3) 1.14008(14) 0.0407(5) Uani d . 1 . .
    C C3 0.92786(18) 0.3817(3) 1.08532(15) 0.0425(5) Uani d . 1 . .
    H H3 0.8673 0.4427 1.1063 0.051 Uiso calc R 1 . .
    C C4 0.89469(18) 0.2949(3) 1.00014(15) 0.0402(6) Uani d . 1 . .
    C C5 0.9866(2) 0.2051(3) 0.96999(16) 0.0494(6) Uani d . 1 . .
    H H5 0.9656 0.1478 0.9121 0.059 Uiso calc R 1 . .
    C C6 1.1080(2) 0.2000(3) 1.02457(17) 0.0522(6) Uani d . 1 . .
    H H6 1.1682 0.1378 1.0039 0.063 Uiso calc R 1 . .
    C C7 1.1418(2) 0.2860(3) 1.10972(17) 0.0491(6) Uani d . 1 . .
    H H7 1.2243 0.2821 1.1465 0.059 Uiso calc R 1 . .
    C C8 0.5015(2) 0.2389(3) 1.01183(17) 0.0555(7) Uani d . 1 . .
    C C9 0.67070(19) 0.3691(3) 0.96714(15) 0.0478(6) Uani d . 1 . .
    H H9 0.6952 0.4794 0.9916 0.057 Uiso calc R 1 . .
    C C10 0.55418(18) 0.3801(3) 0.88699(15) 0.0422(6) Uani d . 1 . .
    C C11 0.45572(18) 0.3033(3) 0.91465(15) 0.0436(6) Uani d . 1 . .
    C C12 0.3365(2) 0.2979(3) 0.85393(16) 0.0558(7) Uani d . 1 . .
    H H12 0.2700 0.2468 0.8729 0.067 Uiso calc R 1 . .
    C C13 0.3193(2) 0.3700(3) 0.76518(16) 0.0592(7) Uani d . 1 . .
    H H13 0.2400 0.3681 0.7232 0.071 Uiso calc R 1 . .
    C C14 0.4181(2) 0.4451(3) 0.73746(16) 0.0590(7) Uani d . 1 . .
    H H14 0.4042 0.4926 0.6766 0.071 Uiso calc R 1 . .
    C C15 0.53674(19) 0.4520(3) 0.79711(16) 0.0514(6) Uani d . 1 . .
    H H15 0.6029 0.5032 0.7777 0.062 Uiso calc R 1 . .
loop_
    _atom_site_aniso_label
    _atom_site_aniso_U_11
    _atom_site_aniso_U_22
    _atom_site_aniso_U_33
    _atom_site_aniso_U_12
    _atom_site_aniso_U_13
    _atom_site_aniso_U_23
    N1 0.0355(11) 0.0706(14) 0.0439(11) 0.0046(9) 0.0027(8) -0.0129(10)
    O1 0.0506(10) 0.1082(15) 0.0594(11) 0.0126(10) 0.0017(8) -0.0300(10)
    O2 0.0406(9) 0.0749(12) 0.0529(10) -0.0040(8) -0.0077(7) 0.0057(9)
    O3 0.0450(10) 0.0930(13) 0.0429(10) 0.0050(9) 0.0033(7) 0.0062(9)
    O4 0.0656(12) 0.1171(17) 0.0559(11) -0.0037(10) 0.0183(9) 0.0242(11)
    C1 0.0398(13) 0.0544(15) 0.0446(14) -0.0052(12) 0.0062(11) 0.0065(12)
    C2 0.0365(12) 0.0426(13) 0.0410(13) -0.0027(10) 0.0050(10) 0.0029(11)
    C3 0.0359(12) 0.0450(14) 0.0450(13) 0.0024(10) 0.0065(10) -0.0004(11)
    C4 0.0333(12) 0.0438(14) 0.0412(13) -0.0018(10) 0.0043(10) 0.0009(11)
    C5 0.0443(14) 0.0548(15) 0.0499(15) -0.0004(12) 0.0125(11) -0.0056(12)
    C6 0.0403(14) 0.0549(16) 0.0630(16) 0.0059(11) 0.0155(12) -0.0003(13)
    C7 0.0329(13) 0.0529(15) 0.0589(16) 0.0003(11) 0.0057(10) 0.0071(13)
    C8 0.0464(15) 0.0747(19) 0.0448(15) 0.0040(13) 0.0091(12) 0.0034(13)
    C9 0.0400(13) 0.0575(15) 0.0439(14) 0.0017(11) 0.0058(10) -0.0028(12)
    C10 0.0331(12) 0.0499(14) 0.0421(13) 0.0039(10) 0.0054(10) -0.0064(11)
    C11 0.0365(13) 0.0559(15) 0.0378(13) 0.0021(11) 0.0075(10) -0.0010(11)
    C12 0.0373(13) 0.0786(19) 0.0522(15) -0.0055(12) 0.0120(11) -0.0035(13)
    C13 0.0375(14) 0.0906(19) 0.0448(15) 0.0049(13) 0.0002(11) -0.0022(14)
    C14 0.0477(15) 0.0826(19) 0.0454(14) 0.0101(13) 0.0082(12) 0.0117(14)
    C15 0.0402(13) 0.0630(16) 0.0509(15) 0.0002(11) 0.0108(11) 0.0046(13)
loop_
    _geom_bond_atom_site_label_1
    _geom_bond_atom_site_label_2
    _geom_bond_site_symmetry_2
    _geom_bond_distance
    _geom_bond_publ_flag
    N1 C9 . 1.386(3) ?
    N1 C4 . 1.399(2) ?
    N1 H1 . 0.8600 ?
    O1 C1 . 1.326(2) ?
    O1 H1A . 0.8200 ?
    O2 C1 . 1.211(2) ?
    O3 C8 . 1.341(3) ?
    O3 C9 . 1.512(3) ?
    O4 C8 . 1.215(3) ?
    C1 C2 . 1.479(3) ?
    C2 C7 . 1.386(3) ?
    C2 C3 . 1.394(3) ?
    C3 C4 . 1.380(3) ?
    C3 H3 . 0.9300 ?
    C4 C5 . 1.388(3) ?
    C5 C6 . 1.371(3) ?
    C5 H5 . 0.9300 ?
    C6 C7 . 1.377(3) ?
    C6 H6 . 0.9300 ?
    C7 H7 . 0.9300 ?
    C8 C11 . 1.458(3) ?
    C9 C10 . 1.501(3) ?
    C9 H9 . 0.9800 ?
    C10 C11 . 1.378(3) ?
    C10 C15 . 1.382(3) ?
    C11 C12 . 1.384(3) ?
    C12 C13 . 1.369(3) ?
    C12 H12 . 0.9300 ?
    C13 C14 . 1.375(3) ?
    C13 H13 . 0.9300 ?
    C14 C15 . 1.374(3) ?
    C14 H14 . 0.9300 ?
    C15 H15 . 0.9300 ?
loop_
    _geom_angle_atom_site_label_1
    _geom_angle_atom_site_label_2
    _geom_angle_atom_site_label_3
    _geom_angle_site_symmetry_1
    _geom_angle_site_symmetry_3
    _geom_angle
    _geom_angle_publ_flag
    C9 N1 C4 . . 123.46(18) ?
    C9 N1 H1 . . 118.3 ?
    C4 N1 H1 . . 118.3 ?
    C1 O1 H1A . . 109.5 ?
    C8 O3 C9 . . 110.22(17) ?
    O2 C1 O1 . . 122.0(2) ?
    O2 C1 C2 . . 124.1(2) ?
    O1 C1 C2 . . 113.96(17) ?
    C7 C2 C3 . . 120.0(2) ?
    C7 C2 C1 . . 118.49(19) ?
    C3 C2 C1 . . 121.4(2) ?
    C4 C3 C2 . . 120.3(2) ?
    C4 C3 H3 . . 119.8 ?
    C2 C3 H3 . . 119.8 ?
    C3 C4 C5 . . 118.93(18) ?
    C3 C4 N1 . . 123.01(19) ?
    C5 C4 N1 . . 118.05(19) ?
    C6 C5 C4 . . 120.8(2) ?
    C6 C5 H5 . . 119.6 ?
    C4 C5 H5 . . 119.6 ?
    C5 C6 C7 . . 120.7(2) ?
    C5 C6 H6 . . 119.7 ?
    C7 C6 H6 . . 119.7 ?
    C6 C7 C2 . . 119.3(2) ?
    C6 C7 H7 . . 120.3 ?
    C2 C7 H7 . . 120.3 ?
    O4 C8 O3 . . 122.1(2) ?
    O4 C8 C11 . . 128.4(2) ?
    O3 C8 C11 . . 109.5(2) ?
    N1 C9 C10 . . 114.38(18) ?
    N1 C9 O3 . . 112.41(18) ?
    C10 C9 O3 . . 102.25(17) ?
    N1 C9 H9 . . 109.2 ?
    C10 C9 H9 . . 109.2 ?
    O3 C9 H9 . . 109.2 ?
    C11 C10 C15 . . 120.71(18) ?
    C11 C10 C9 . . 109.41(19) ?
    C15 C10 C9 . . 129.9(2) ?
    C10 C11 C12 . . 121.0(2) ?
    C10 C11 C8 . . 108.61(18) ?
    C12 C11 C8 . . 130.3(2) ?
    C13 C12 C11 . . 118.2(2) ?
    C13 C12 H12 . . 120.9 ?
    C11 C12 H12 . . 120.9 ?
    C12 C13 C14 . . 120.6(2) ?
    C12 C13 H13 . . 119.7 ?
    C14 C13 H13 . . 119.7 ?
    C15 C14 C13 . . 121.9(2) ?
    C15 C14 H14 . . 119.1 ?
    C13 C14 H14 . . 119.1 ?
    C14 C15 C10 . . 117.6(2) ?
    C14 C15 H15 . . 121.2 ?
    C10 C15 H15 . . 121.2 ?
loop_
    _geom_hbond_atom_site_label_D
    _geom_hbond_atom_site_label_H
    _geom_hbond_atom_site_label_A
    _geom_hbond_site_symmetry_A
    _geom_hbond_distance_DH
    _geom_hbond_distance_HA
    _geom_hbond_distance_DA
    _geom_hbond_angle_DHA
    O1 H1A O4 2_657 0.82 1.91 2.712(2) 166.0
    N1 H1 O2 4_565 0.86 2.16 2.956(2) 154.0
data_global
_journal_date_recd_electronic     2009-09-18
_journal_date_accepted     2009-09-25
_journal_name_full     'Acta Crystallographica, Section E'
_journal_year     2009
_journal_volume     65
_journal_issue     10
_journal_page_first     o2579
_journal_page_last     o2579
_journal_paper_category     QO
_journal_coeditor_code     BQ2162
_publ_contact_author_name     'Prof. Handong Yin'
_publ_contact_author_address
;
  College of Chemistry and Chemical Engineering
  Liaocheng University
  Shandong 252059
  People's Republic of China
;
_publ_contact_author_email     handongyin@163.com
_publ_contact_author_fax     '86 635 8239121'
_publ_contact_author_phone     '86 635 8239121'
_publ_section_title
;
3-[(3-Oxo-1,3-dihydroisobenzofuran-1-yl)amino]benzoic acid
;
loop_
    _publ_author_name
    _publ_author_address
    'Wenkuan Li'
;
  College of Chemistry and Chemical Engineering
  Liaocheng University
  Shandong 252059
  People's Republic of China
;
    'Handong Yin'
;
  College of Chemistry and Chemical Engineering
  Liaocheng University
  Shandong 252059
  People's Republic of China
;
    'Liyuan Wen'
;
  College of Chemistry and Chemical Engineering
  Liaocheng University
  Shandong 252059
  People's Republic of China
;
    'Kang Li'
;
  College of Chemistry and Chemical Engineering
  Liaocheng University
  Shandong 252059
  People's Republic of China
;
    'Weidong Fan'
;
  College of Chemistry and Chemical Engineering
  Liaocheng University
  Shandong 252059
  People's Republic of China
;
