# Supplementary material for: 3-[(3-Oxo-1,3-dihydro­isobenzofuran-1-yl)amino]benzoic acid
Source: Acta Crystallogr Sect E Struct Rep Online. 2009 Sep 30;65(Pt 10):o2579. doi: 10.1107/S1600536809038926 (PMC2970331; doi:10.1107/S1600536809038926)
Supplement: Supplementary file 2 [file e-65-o2579-Isup2.hkl]

# 
# h,k,l, Fc-squared, Fo-squared, sigma(Fo-squared) and status flag 
# 
data_I
_shelx_title ' 081228f in P2(1)/n' 
_shelx_refln_list_code          4 
_shelx_F_calc_maximum      173.54 
_exptl_crystal_F_000       560.00 
_reflns_d_resolution_high  0.8407 
 
loop_ 
 _symmetry_equiv_pos_as_xyz 
 'x, y, z' 
 '-x+1/2, y+1/2, -z+1/2' 
 '-x, -y, -z' 
 'x-1/2, -y-1/2, z-1/2' 
 
_cell_length_a    10.9025 
_cell_length_b     8.1595 
_cell_length_c    14.2654 
_cell_angle_alpha  90.000 
_cell_angle_beta  103.463 
_cell_angle_gamma  90.000 
 
_shelx_F_squared_multiplier     1.000 
 
loop_ 
 _refln_index_h 
 _refln_index_k 
 _refln_index_l 
 _refln_F_squared_calc 
 _refln_F_squared_meas 
 _refln_F_squared_sigma 
 _refln_observed_status 
   2   0   0    11243.24    10854.20     64.37 o 
   4   0   0        0.14       -2.18      3.09 o 
   6   0   0       57.83       47.85      4.67 o 
   8   0   0       94.13       80.79      9.71 o 
  10   0   0        1.56       -2.14      9.28 o 
  12   0   0        6.97       18.32     14.04 o 
   1   1   0      191.19      212.01      4.05 o 
   2   1   0       62.25       60.96      3.12 o 
   3   1   0      241.09      211.29      4.34 o 
   4   1   0      248.63      275.98      4.84 o 
   5   1   0       81.38       78.18      3.34 o 
   6   1   0     1131.52     1198.88     12.30 o 
   7   1   0       39.01       33.66      4.14 o 
   8   1   0       30.86       20.45      5.12 o 
   9   1   0      118.85      127.40     10.20 o 
  10   1   0       22.08       12.74      6.85 o 
  11   1   0       15.34       11.93     11.42 o 
  12   1   0        0.47       -2.85      9.25 o 
   0   2   0     5534.99     5657.54     57.33 o 
   1   2   0       31.04       20.37      3.15 o 
   2   2   0       74.01       69.82      3.49 o 
   3   2   0      742.37      775.39     11.81 o 
   4   2   0      224.42      215.73      5.11 o 
   5   2   0      216.79      189.97      4.28 o 
   6   2   0        6.13        0.04      2.96 o 
   7   2   0      136.38      126.89      7.25 o 
   8   2   0      565.67      601.93     15.35 o 
   9   2   0        3.38       -1.49      6.51 o 
  10   2   0       36.38       33.58      6.63 o 
  11   2   0        2.62        3.51      6.98 o 
  12   2   0       13.06       23.38      8.14 o 
   1   3   0      172.36      172.80      5.24 o 
   2   3   0       28.87       30.76      2.35 o 
   3   3   0      429.24      407.33      8.42 o 
   4   3   0        0.35       -1.24      2.50 o 
   5   3   0      438.31      427.22     15.11 o 
   6   3   0     1245.53     1309.33     22.98 o 
   7   3   0      237.40      260.34     10.17 o 
   8   3   0       43.27       44.31      6.02 o 
   9   3   0        8.96        7.23      4.47 o 
  10   3   0        0.12        5.39      6.79 o 
  11   3   0      101.69      111.58     11.06 o 
   0   4   0      216.32      185.32     14.27 o 
   1   4   0      775.18      780.40     14.04 o 
   2   4   0       30.36       30.05      3.25 o 
   3   4   0       75.54       82.93      4.85 o 
   4   4   0       20.36       21.09      3.48 o 
   5   4   0        2.16        2.35      2.99 o 
   6   4   0       15.41       17.00      4.31 o 
   7   4   0      476.10      484.49     14.36 o 
   8   4   0      618.84      617.89     16.54 o 
   9   4   0      230.15      213.56     10.88 o 
  10   4   0       94.05       95.06     10.21 o 
  11   4   0       20.56       20.46      9.59 o 
   1   5   0      127.50      122.49      6.08 o 
   2   5   0      228.74      222.51      7.52 o 
   3   5   0      224.01      238.99      7.58 o 
   4   5   0        2.38        0.67      2.76 o 
   5   5   0        0.95       -0.85      4.09 o 
   6   5   0        7.79        9.20      3.96 o 
   7   5   0       17.61       19.16      5.10 o 
   8   5   0        0.01        2.93      4.56 o 
   9   5   0        6.61        3.96      6.52 o 
  10   5   0        3.13        5.53      7.12 o 
   0   6   0       14.67       18.89      5.54 o 
   1   6   0       35.02       32.61      4.45 o 
   2   6   0        9.07       11.46      4.40 o 
   3   6   0       43.10       37.46      4.76 o 
   4   6   0        7.86        5.72      3.46 o 
   5   6   0        0.29        2.23      4.28 o 
   6   6   0        7.44        0.68      4.74 o 
   7   6   0      142.14      139.67     10.77 o 
   8   6   0       21.65       20.58      6.01 o 
   9   6   0       13.30       15.46      6.77 o 
   1   7   0       16.28       11.62      4.79 o 
   2   7   0        2.31        0.32      4.76 o 
   3   7   0       95.56       84.83      8.72 o 
   4   7   0       13.07       12.19      6.33 o 
   5   7   0       34.46       43.26      7.10 o 
   6   7   0        7.49        4.97      6.47 o 
   7   7   0        3.37       -0.84      5.97 o 
   8   7   0       20.05       19.88      6.68 o 
   0   8   0        7.78       12.61      7.85 o 
   1   8   0       17.17       20.40      7.90 o 
   2   8   0        0.26       -0.33      4.58 o 
   3   8   0        5.28        2.37      6.54 o 
   4   8   0        0.22        1.01      7.25 o 
   5   8   0        1.88       -3.70      7.62 o 
   6   8   0        0.05        0.84      7.61 o 
   7   8   0       44.60       57.65     10.52 o 
   1   9   0        2.75        2.66      7.52 o 
   2   9   0       28.67       22.36      9.31 o 
   3   9   0        3.57       -3.57      8.33 o 
   4   9   0        6.43        7.56      8.17 o 
 -11   0   1       30.82       31.88     16.18 o 
  -9   0   1      616.64      648.45     22.96 o 
  -7   0   1        0.08        1.65      3.64 o 
  -5   0   1        3.60        2.38      6.42 o 
  -3   0   1       25.15       25.19      3.15 o 
  -1   0   1        6.80        4.04      1.90 o 
   1   0   1     2037.18     2284.33     15.15 o 
   3   0   1      381.90      379.59     11.36 o 
   5   0   1     2433.83     2776.29     37.88 o 
   7   0   1      314.96      339.92     10.77 o 
   9   0   1      294.01      295.69     19.39 o 
  11   0   1       12.56       -0.48     11.66 o 
 -12   1   1        4.97       12.09      8.67 o 
 -11   1   1       23.78       25.56      7.74 o 
 -10   1   1      320.12      352.32     16.31 o 
  -9   1   1      321.41      313.53     14.58 o 
  -8   1   1      318.55      319.38     13.11 o 
  -7   1   1      480.21      521.14     19.85 o 
  -6   1   1        4.02        6.37      3.94 o 
  -5   1   1        7.11        2.93      3.27 o 
  -4   1   1      714.80      738.54     12.72 o 
  -3   1   1     2555.19     2661.70     42.82 o 
  -2   1   1     2767.32     2802.66     20.86 o 
  -1   1   1     5492.52     5323.53     52.60 o 
   0   1   1     2847.95     2561.49     34.79 o 
   1   1   1      420.72      412.59      4.84 o 
   2   1   1     2462.18     2386.60     13.76 o 
   3   1   1      374.45      389.58      5.46 o 
   4   1   1       85.03       88.31      3.37 o 
   5   1   1        0.01        0.51      2.14 o 
   6   1   1       78.26       79.05      3.96 o 
   7   1   1       42.44       46.72      4.56 o 
   8   1   1       12.24        7.90      4.24 o 
   9   1   1      238.47      251.46     13.46 o 
  10   1   1        6.30        4.14      6.40 o 
  11   1   1       25.92       23.45      8.74 o 
  12   1   1       13.09       15.63      8.68 o 
 -12   2   1        0.14        2.44      6.41 o 
 -11   2   1        4.18        5.78      7.16 o 
 -10   2   1        6.74        9.65      6.63 o 
  -9   2   1      229.41      207.63     12.47 o 
  -8   2   1      261.69      252.29     15.05 o 
  -7   2   1      367.77      379.34     12.74 o 
  -6   2   1      506.83      531.54     19.27 o 
  -5   2   1       33.74       30.24      4.12 o 
  -4   2   1      867.60      895.78     15.21 o 
  -3   2   1      471.38      447.73      7.27 o 
  -2   2   1      651.85      688.68     11.09 o 
  -1   2   1      804.35      832.01     15.21 o 
   0   2   1     1898.26     1849.94     21.90 o 
   1   2   1      132.26      125.28      3.80 o 
   2   2   1       61.43       65.55      3.12 o 
   3   2   1      114.45      114.96      4.08 o 
   4   2   1       20.45       16.12      2.17 o 
   5   2   1        0.04       -1.01      2.20 o 
   6   2   1        0.15        0.79      2.30 o 
   7   2   1       45.74       52.75      6.18 o 
   8   2   1      270.39      271.73     10.40 o 
   9   2   1       33.83       25.33      7.56 o 
  10   2   1        0.00       11.13      6.12 o 
  11   2   1        7.43        4.46      6.26 o 
  12   2   1       24.76       39.12     11.48 o 
 -12   3   1       10.54        9.14      7.46 o 
 -11   3   1       32.56       38.75      8.16 o 
 -10   3   1        2.54        4.87      5.74 o 
  -9   3   1      119.66      111.81     10.26 o 
  -8   3   1       72.60       80.05     10.01 o 
  -7   3   1       91.09       87.24      7.58 o 
  -6   3   1       19.55       18.39      4.54 o 
  -5   3   1       83.86       77.86      4.07 o 
  -4   3   1      301.55      339.79      7.67 o 
  -3   3   1        8.50        4.66      2.65 o 
  -2   3   1      325.22      311.55      9.31 o 
  -1   3   1     1277.25     1278.98     21.29 o 
   0   3   1     1310.34     1292.99     16.72 o 
   1   3   1      572.51      532.13     11.01 o 
   2   3   1      749.26      692.82      9.60 o 
   3   3   1      452.13      459.22      8.49 o 
   4   3   1       78.84       81.36      4.23 o 
   5   3   1       22.52       25.43      3.44 o 
   6   3   1       32.30       26.95      4.46 o 
   7   3   1     1220.95     1257.03     21.20 o 
   8   3   1      343.41      333.81     12.41 o 
   9   3   1        8.96        7.30      5.18 o 
  10   3   1      160.67      165.42     12.44 o 
  11   3   1       71.22       73.16      9.82 o 
 -11   4   1        0.28       -1.49      7.16 o 
 -10   4   1        0.97       -3.87      5.26 o 
  -9   4   1       50.64       53.28      6.64 o 
  -8   4   1        5.02        8.27      5.35 o 
  -7   4   1       22.83       20.72      5.63 o 
  -6   4   1       24.82       22.43      5.02 o 
  -5   4   1       41.86       45.33      4.19 o 
  -4   4   1      118.48      126.69      5.83 o 
  -3   4   1      396.39      390.85      6.86 o 
  -2   4   1     1085.62     1066.93     19.13 o 
  -1   4   1       46.67       38.78      4.54 o 
   0   4   1       19.40       13.10      3.88 o 
   1   4   1      279.69      245.24      9.36 o 
   2   4   1      401.35      387.55      8.18 o 
   3   4   1        1.22       -0.11      1.87 o 
   4   4   1       23.98       25.95      3.36 o 
   5   4   1       87.74       82.10      4.89 o 
   6   4   1        4.50        7.23      4.18 o 
   7   4   1        3.37        2.70      3.75 o 
   8   4   1      354.31      364.00     13.18 o 
   9   4   1       16.69       13.53      5.56 o 
  10   4   1        7.33       13.74      8.24 o 
  11   4   1        2.84        7.82      7.26 o 
 -10   5   1       13.73       13.72      7.37 o 
  -9   5   1        3.96       -0.37      5.12 o 
  -8   5   1       58.60       52.69      5.99 o 
  -7   5   1       64.20       61.98      7.38 o 
  -6   5   1        0.22       -3.75      3.67 o 
  -5   5   1        0.50       -0.48      4.24 o 
  -4   5   1       51.57       53.47      4.99 o 
  -3   5   1       20.94       18.99      3.88 o 
  -2   5   1       61.77       52.08      5.07 o 
  -1   5   1       57.74       53.16      5.32 o 
   0   5   1        0.45        0.70      3.69 o 
   1   5   1        0.01       -1.24      3.24 o 
   2   5   1     1077.65     1103.11     17.65 o 
   3   5   1      172.22      163.52      6.20 o 
   4   5   1       77.72       76.23      6.48 o 
   5   5   1      105.03      105.69      7.04 o 
   6   5   1        1.42       -1.71      3.73 o 
   7   5   1       24.68       35.09      6.85 o 
   8   5   1       34.47       41.83      7.14 o 
   9   5   1        1.82        0.46      5.88 o 
  10   5   1        0.21        8.21      8.58 o 
 -10   6   1       11.13       15.33      6.98 o 
  -9   6   1       16.27       12.34      5.93 o 
  -8   6   1        7.32        4.08      4.63 o 
  -7   6   1        0.22        2.25      5.50 o 
  -6   6   1       76.40       77.80      6.68 o 
  -5   6   1        0.03        4.11      4.48 o 
  -4   6   1       64.06       72.42      5.72 o 
  -3   6   1       13.48        8.99      4.28 o 
  -2   6   1       22.83       22.05      7.85 o 
  -1   6   1        0.79        3.49      4.29 o 
   0   6   1        2.13       -0.43      3.50 o 
   1   6   1        2.59        3.55      4.56 o 
   2   6   1      576.16      543.15     13.80 o 
   3   6   1        7.78        4.84      4.14 o 
   4   6   1       71.12       64.69      6.87 o 
   5   6   1        0.01       -0.29      5.56 o 
   6   6   1        2.69        3.61      5.24 o 
   7   6   1       50.84       54.03      7.62 o 
   8   6   1        2.34        7.16      5.22 o 
   9   6   1       52.21       53.04      8.88 o 
  -8   7   1        8.27        4.72      6.43 o 
  -7   7   1        1.19        0.56      5.99 o 
  -6   7   1       20.14       15.60      6.41 o 
  -5   7   1        7.11        6.58      5.90 o 
  -4   7   1       46.37       50.25      9.62 o 
  -3   7   1      132.35      145.63      8.32 o 
  -2   7   1        0.00       -1.32      3.81 o 
  -1   7   1        3.83       -1.17      3.99 o 
   0   7   1        3.72        3.05      4.12 o 
   1   7   1       22.04       14.49      5.36 o 
   2   7   1      133.54      144.40      9.91 o 
   3   7   1       10.03       11.31      5.78 o 
   4   7   1        8.13       -0.57      7.37 o 
   5   7   1        0.44        4.28      5.09 o 
   6   7   1        2.41        5.46      5.74 o 
   7   7   1        0.32        1.27      6.04 o 
   8   7   1       13.78       16.46     10.47 o 
  -7   8   1        5.94        9.59      7.12 o 
  -6   8   1        7.15        9.79      8.24 o 
  -5   8   1        3.05        1.13      5.30 o 
  -4   8   1       10.54        8.86      6.70 o 
  -3   8   1       43.45       30.11      7.25 o 
  -2   8   1       23.96       14.39      5.12 o 
  -1   8   1       19.52       22.17      9.75 o 
   0   8   1        0.13        3.03      5.88 o 
   1   8   1        1.61        9.60      7.38 o 
   2   8   1        0.18        0.77      5.31 o 
   3   8   1        0.02       -5.63      5.54 o 
   4   8   1        1.54        9.35      7.56 o 
   5   8   1        8.31       10.52      7.13 o 
   6   8   1        0.61       -5.61      5.37 o 
  -4   9   1       14.88        8.84      8.34 o 
  -3   9   1        7.67        1.90      8.56 o 
  -2   9   1        0.15       11.97      8.29 o 
  -1   9   1       23.40       20.29      8.99 o 
   0   9   1       59.23       77.22     12.29 o 
   1   9   1        1.23        8.33      8.56 o 
   2   9   1        0.76       -2.96      6.86 o 
   3   9   1        2.27       -8.09     11.89 o 
   4   9   1        5.48        8.02     11.42 o 
 -12   0   2       52.67       47.34     18.08 o 
 -10   0   2       75.30       66.13     15.94 o 
  -8   0   2      827.33      935.15     42.34 o 
  -6   0   2      921.36      901.73     19.75 o 
  -4   0   2     2722.86     2888.66     26.89 o 
  -2   0   2     1521.11     1588.59     16.80 o 
   0   0   2     2254.50     2254.98     28.31 o 
   2   0   2       52.11       41.26      4.85 o 
   4   0   2       32.77       38.64      4.05 o 
   6   0   2       10.24        1.89      3.66 o 
   8   0   2      235.10      226.09     13.68 o 
  10   0   2      264.48      297.60     26.88 o 
  12   0   2        3.90        4.52     12.13 o 
 -12   1   2       18.63       15.23     10.93 o 
 -11   1   2       60.54       71.54      9.36 o 
 -10   1   2       39.96       36.57     15.34 o 
  -9   1   2        2.83       18.60     11.43 o 
  -8   1   2        0.91        0.51      9.17 o 
  -7   1   2      158.10      152.52      7.79 o 
  -6   1   2      390.44      412.75     15.14 o 
  -5   1   2      234.85      232.63     11.28 o 
  -4   1   2        0.97        6.41      5.72 o 
  -3   1   2      183.14      198.03      4.36 o 
  -2   1   2       80.86       67.92      3.03 o 
  -1   1   2      366.09      367.22      5.19 o 
   0   1   2        5.60        3.14      2.20 o 
   1   1   2      160.93      117.44      3.20 o 
   2   1   2     1811.23     1746.12     15.91 o 
   3   1   2        7.77       10.75      1.96 o 
   4   1   2     3981.80     4362.34     23.00 o 
   5   1   2     1285.52     1431.55     13.59 o 
   6   1   2     1487.09     1595.20     22.32 o 
   7   1   2      117.12      121.66      6.20 o 
   8   1   2      141.19      155.90     10.29 o 
   9   1   2      144.74      146.46     10.87 o 
  10   1   2       12.45       11.68      6.10 o 
  11   1   2       28.71       31.75      8.75 o 
  12   1   2        0.02        9.73      9.25 o 
 -12   2   2        1.21       -3.42      5.16 o 
 -11   2   2       87.98       71.80      9.67 o 
 -10   2   2      410.40      433.74     37.35 o 
  -9   2   2     1382.77     1455.66     37.15 o 
  -8   2   2      433.09      444.11     14.55 o 
  -7   2   2       96.58       88.74      7.07 o 
  -6   2   2        0.19       -0.89      3.62 o 
  -5   2   2       67.37       73.23      6.04 o 
  -4   2   2      106.60      107.47      4.24 o 
  -3   2   2     2249.89     2311.61     17.79 o 
  -2   2   2    13430.50    13825.33    212.96 o 
  -1   2   2    26800.48    27136.96     92.42 o 
   0   2   2    30115.16    29142.13    138.18 o 
   1   2   2        0.00        2.14      1.89 o 
   2   2   2        4.23        1.73      2.00 o 
   3   2   2        0.34        1.98      2.50 o 
   4   2   2      269.24      271.19      5.71 o 
   5   2   2       10.67       12.08      2.54 o 
   6   2   2       10.86       10.52      2.62 o 
   7   2   2       67.53       62.82      5.90 o 
   8   2   2       29.73       25.43      5.42 o 
   9   2   2       29.93       22.12      7.11 o 
  10   2   2       42.12       42.14      7.56 o 
  11   2   2        7.56        2.14      6.47 o 
 -12   3   2       13.97       20.15      8.43 o 
 -11   3   2       20.17       22.84      7.33 o 
 -10   3   2        3.09        6.42      7.70 o 
  -9   3   2       10.83       10.10      7.06 o 
  -8   3   2       11.37        9.42      4.94 o 
  -7   3   2      190.50      194.14     10.18 o 
  -6   3   2      281.89      284.70     15.07 o 
  -5   3   2        4.46        2.35      2.35 o 
  -4   3   2      353.58      387.98      8.31 o 
  -3   3   2     1349.94     1299.83     21.74 o 
  -2   3   2      296.73      341.04      7.08 o 
  -1   3   2       25.53       25.43      2.89 o 
   0   3   2        1.84        0.79      3.33 o 
   1   3   2        3.80        1.69      2.29 o 
   2   3   2       42.78       32.41      3.61 o 
   3   3   2      174.21      162.86      7.03 o 
   4   3   2       81.50       67.15      4.40 o 
   5   3   2      160.12      152.93      5.80 o 
   6   3   2       19.40       14.87      4.10 o 
   7   3   2       54.51       56.46      7.14 o 
   8   3   2       20.43       19.84      5.59 o 
   9   3   2        3.60        0.24      4.08 o 
  10   3   2       16.80       12.70      5.76 o 
  11   3   2       28.19       28.46     11.66 o 
 -11   4   2       10.12       11.45      6.90 o 
 -10   4   2       13.54       19.28      8.39 o 
  -9   4   2        4.23        2.89      5.44 o 
  -8   4   2      229.69      216.11     13.26 o 
  -7   4   2       25.57       35.12      6.36 o 
  -6   4   2       13.45       11.45      4.95 o 
  -5   4   2       18.67       13.78      4.01 o 
  -4   4   2       67.81       65.37      4.82 o 
  -3   4   2        0.07        1.02      2.33 o 
  -2   4   2      401.49      416.01      8.85 o 
  -1   4   2      434.91      423.33     10.77 o 
   0   4   2       44.49       38.76      5.60 o 
   1   4   2       28.57       32.38      4.70 o 
   2   4   2      489.56      494.35     12.39 o 
   3   4   2       78.93       74.52      4.51 o 
   4   4   2        0.97       -0.83      2.42 o 
   5   4   2       73.83       69.45      4.85 o 
   6   4   2       48.31       45.77      5.41 o 
   7   4   2      164.82      143.74      8.56 o 
   8   4   2      158.70      145.75     10.24 o 
   9   4   2      180.18      176.16     11.71 o 
  10   4   2       19.75       27.47      9.50 o 
  11   4   2        3.18       -6.99      7.81 o 
 -11   5   2        3.36        2.44      7.41 o 
 -10   5   2        2.59        2.22      5.95 o 
  -9   5   2        2.68        2.56      4.60 o 
  -8   5   2       56.74       53.01      7.50 o 
  -7   5   2      153.39      133.57      9.73 o 
  -6   5   2      153.20      138.15      8.91 o 
  -5   5   2        3.37        3.36      4.13 o 
  -4   5   2      453.45      432.83     11.29 o 
  -3   5   2      279.42      275.59     10.23 o 
  -2   5   2       15.25        7.07      3.98 o 
  -1   5   2       66.95       72.31      6.19 o 
   0   5   2       14.79        4.17      3.66 o 
   1   5   2       12.74        8.30      3.96 o 
   2   5   2       71.24       81.78      5.19 o 
   3   5   2      103.98      103.49      5.43 o 
   4   5   2       30.65       25.58      4.91 o 
   5   5   2       89.83       86.10      7.58 o 
   6   5   2       20.15       16.15     12.01 o 
   7   5   2       80.89       69.06      8.15 o 
   8   5   2        7.09        4.86      6.08 o 
   9   5   2        5.32        4.39      5.80 o 
  10   5   2        8.54        8.89      7.86 o 
 -10   6   2        1.39        0.82      5.71 o 
  -9   6   2       14.72       18.35      6.35 o 
  -8   6   2        7.58        7.30      5.21 o 
  -7   6   2       21.54       18.34      5.43 o 
  -6   6   2        2.75        4.82      4.53 o 
  -5   6   2        0.63        2.56      4.82 o 
  -4   6   2        5.72        1.85      3.61 o 
  -3   6   2       21.85       23.24      4.61 o 
  -2   6   2        3.39        5.30      5.08 o 
  -1   6   2       31.48       39.39      5.55 o 
   0   6   2       17.74       19.37      4.78 o 
   1   6   2      221.09      236.82     10.84 o 
   2   6   2        4.59        2.87      4.70 o 
   3   6   2       20.33       16.78      4.99 o 
   4   6   2        0.51        2.05      3.63 o 
   5   6   2       27.55       19.20      6.45 o 
   6   6   2       13.71       12.13      5.66 o 
   7   6   2      685.58      718.03     23.21 o 
   8   6   2        3.30       12.05      6.91 o 
   9   6   2       46.10       42.45      7.90 o 
  -8   7   2       15.64       14.65      6.74 o 
  -7   7   2       49.40       54.73      7.60 o 
  -6   7   2        9.07       12.77      7.97 o 
  -5   7   2       15.24       19.20      6.02 o 
  -4   7   2       11.40        5.52      7.73 o 
  -3   7   2       55.99       49.35      6.60 o 
  -2   7   2       27.94       32.30      8.45 o 
  -1   7   2        8.72       10.24      6.16 o 
   0   7   2       49.13       53.37      6.85 o 
   1   7   2        1.82       -0.50      4.28 o 
   2   7   2       93.13       85.49      8.16 o 
   3   7   2        0.44       -0.79      4.95 o 
   4   7   2        0.99        2.86      6.12 o 
   5   7   2        0.51       -3.68      6.81 o 
   6   7   2       16.10       14.68      6.37 o 
   7   7   2        5.24        6.48      7.17 o 
   8   7   2        0.07        7.54      7.38 o 
  -7   8   2        7.93        6.80     13.08 o 
  -6   8   2        4.47       16.92      8.77 o 
  -5   8   2        0.06        3.25      7.98 o 
  -4   8   2        0.13        2.53      7.59 o 
  -3   8   2        0.48        7.27      7.43 o 
  -2   8   2        9.26       14.90      6.65 o 
  -1   8   2        9.76        9.02      5.97 o 
   0   8   2        5.96        3.93      7.02 o 
   1   8   2        5.29        3.66      7.20 o 
   2   8   2       22.82       24.08      6.39 o 
   3   8   2        2.21       -1.94      6.31 o 
   4   8   2        5.96        0.46      7.59 o 
   5   8   2        1.89        6.07      8.16 o 
   6   8   2       10.68        7.61     13.32 o 
  -4   9   2       14.80       21.85      8.94 o 
  -3   9   2        2.58       -0.48      9.52 o 
  -2   9   2        2.55       10.28      9.08 o 
  -1   9   2        2.49       18.40      9.69 o 
   0   9   2        5.15        3.36      8.73 o 
   1   9   2        4.44       11.05      9.87 o 
   2   9   2        5.42       11.84      8.87 o 
   3   9   2        3.07        3.55      7.77 o 
   4   9   2        0.00        6.72      7.42 o 
 -11   0   3        2.96       10.94     16.65 o 
  -9   0   3       96.75      131.08     19.51 o 
  -7   0   3        0.99       11.42     11.66 o 
  -5   0   3      921.15      946.27     23.55 o 
  -3   0   3      652.73      634.94     12.12 o 
  -1   0   3     1583.74     1605.55     17.73 o 
   1   0   3      321.19      271.86      6.33 o 
   3   0   3        1.83        0.12      3.02 o 
   5   0   3        0.29        2.28      3.21 o 
   7   0   3      106.19       94.87      8.79 o 
   9   0   3        0.17       -3.06      5.36 o 
  11   0   3       66.67       46.86     14.99 o 
 -12   1   3        0.70       -6.17      8.54 o 
 -11   1   3       17.09       12.40     10.22 o 
 -10   1   3      584.21      606.18     27.41 o 
  -9   1   3       27.60       25.57     10.00 o 
  -8   1   3      225.65      227.01     14.85 o 
  -7   1   3       77.14       70.14      6.07 o 
  -6   1   3       29.50       30.30      5.74 o 
  -5   1   3      755.42      787.36      9.65 o 
  -4   1   3        0.21        1.31      2.31 o 
  -3   1   3      211.35      207.42      5.29 o 
  -2   1   3     8163.90     8530.36    100.26 o 
  -1   1   3     3274.69     3415.26     44.76 o 
   0   1   3      321.24      353.28      7.69 o 
   1   1   3     1635.35     1628.35     16.51 o 
   2   1   3        0.08        0.84      1.88 o 
   3   1   3       16.10       19.10      2.26 o 
   4   1   3      147.00      128.14      4.48 o 
   5   1   3       67.78       60.59      3.66 o 
   6   1   3       70.60       70.36      4.18 o 
   7   1   3       25.61       22.22      3.80 o 
   8   1   3       97.31       78.38      8.04 o 
   9   1   3      331.53      287.47     14.04 o 
  10   1   3       46.36       44.14      7.38 o 
  11   1   3       10.81        9.83      7.49 o 
 -12   2   3        4.03        3.42      6.63 o 
 -11   2   3       26.24       17.14      9.53 o 
 -10   2   3      130.32      148.21     14.73 o 
  -9   2   3        2.54       -3.02      7.94 o 
  -8   2   3        3.51       12.26      5.25 o 
  -7   2   3       47.18       50.49      5.72 o 
  -6   2   3       89.40       88.23      7.68 o 
  -5   2   3       73.76       81.79      6.10 o 
  -4   2   3     1302.04     1357.14     19.06 o 
  -3   2   3      408.18      430.19      7.99 o 
  -2   2   3      566.23      493.59     16.83 o 
  -1   2   3      826.61      821.71      9.54 o 
   0   2   3       49.00       40.85      4.44 o 
   1   2   3     1242.56     1213.99     16.42 o 
   2   2   3      182.24      158.96      4.62 o 
   3   2   3        0.18       -1.20      2.17 o 
   4   2   3      979.64     1040.16     11.48 o 
   5   2   3      395.67      402.17      7.74 o 
   6   2   3       62.82       54.09      3.86 o 
   7   2   3       52.26       55.32      6.07 o 
   8   2   3      172.99      175.85      9.43 o 
   9   2   3       32.16       37.28      7.53 o 
  10   2   3        2.46        5.53      7.65 o 
  11   2   3        2.87        6.41      6.59 o 
 -12   3   3       38.84       42.70      8.98 o 
 -11   3   3       30.34       13.20     10.43 o 
 -10   3   3       14.60        3.40      6.81 o 
  -9   3   3        1.19        6.89      8.63 o 
  -8   3   3        2.22        0.16      3.95 o 
  -7   3   3       22.18       21.58      5.32 o 
  -6   3   3       24.23       19.40      5.04 o 
  -5   3   3       58.39       58.59      3.93 o 
  -4   3   3        0.07        2.15      5.36 o 
  -3   3   3      366.11      351.12      8.19 o 
  -2   3   3       80.23       78.56      4.09 o 
  -1   3   3      205.14      226.27      6.15 o 
   0   3   3      786.37      803.97     14.36 o 
   1   3   3     1394.63     1500.13     25.72 o 
   2   3   3      970.66     1009.14     11.59 o 
   3   3   3      902.97      903.41     23.66 o 
   4   3   3      102.62      107.15      5.25 o 
   5   3   3       17.94       14.53      3.55 o 
   6   3   3      115.78      115.49      7.38 o 
   7   3   3       17.91       13.33      4.10 o 
   8   3   3       88.28       88.53      7.30 o 
   9   3   3       83.29       82.14      8.71 o 
  10   3   3        1.33        4.02      6.55 o 
  11   3   3        0.12       -0.17      5.79 o 
 -11   4   3        0.04        0.45     11.42 o 
 -10   4   3       39.43       46.20      9.89 o 
  -9   4   3        7.09        9.10      5.42 o 
  -8   4   3      116.82      113.32     11.23 o 
  -7   4   3      271.54      278.73     12.20 o 
  -6   4   3        2.22        7.80      4.89 o 
  -5   4   3        8.74        8.42      4.07 o 
  -4   4   3      821.32      867.52     17.58 o 
  -3   4   3      189.57      196.22      5.88 o 
  -2   4   3      424.18      420.48     10.24 o 
  -1   4   3       96.64       83.17      5.80 o 
   0   4   3      590.70      582.42     13.65 o 
   1   4   3      436.95      460.51      8.91 o 
   2   4   3      672.73      693.50     12.61 o 
   3   4   3       52.33       44.99      3.74 o 
   4   4   3       58.84       51.75      4.32 o 
   5   4   3        4.04        0.80      3.58 o 
   6   4   3      152.22      142.35      9.92 o 
   7   4   3       28.94       18.72      6.50 o 
   8   4   3      146.25      129.20     10.29 o 
   9   4   3       39.70       51.57      7.68 o 
  10   4   3        3.49        5.45      8.37 o 
 -11   5   3        0.34       -0.93      7.30 o 
 -10   5   3        2.86        7.74     10.94 o 
  -9   5   3       20.09       24.43      6.03 o 
  -8   5   3        1.11       -0.98      4.57 o 
  -7   5   3        1.00       -0.59      4.50 o 
  -6   5   3       15.43       13.85      5.43 o 
  -5   5   3       58.07       50.85      6.16 o 
  -4   5   3        2.37       -0.32      3.19 o 
  -3   5   3       77.95       73.99      6.15 o 
  -2   5   3      414.83      398.44     10.06 o 
  -1   5   3      275.24      266.89     10.42 o 
   0   5   3        2.46        3.91      3.71 o 
   1   5   3      103.87      111.64      7.51 o 
   2   5   3      417.28      433.80     13.81 o 
   3   5   3        0.52        0.92      4.26 o 
   4   5   3        1.37       -0.74      3.97 o 
   5   5   3       52.93       53.18      6.56 o 
   6   5   3      270.64      268.08     13.52 o 
   7   5   3      355.69      377.86     16.74 o 
   8   5   3       40.21       37.20      7.72 o 
   9   5   3        0.22       -1.16      6.09 o 
  10   5   3        0.87        5.05      7.54 o 
 -10   6   3        0.23        0.18      5.32 o 
  -9   6   3       12.75       10.64      6.22 o 
  -8   6   3        1.55        6.13      5.11 o 
  -7   6   3       24.83       19.77      6.22 o 
  -6   6   3        2.54        2.13      4.93 o 
  -5   6   3        0.53        3.36      4.90 o 
  -4   6   3        0.01       -2.35      3.98 o 
  -3   6   3        1.78        0.62      3.98 o 
  -2   6   3      167.36      153.61     11.21 o 
  -1   6   3       69.82       81.85      6.99 o 
   0   6   3       37.42       30.73      5.25 o 
   1   6   3        4.94        3.22      4.21 o 
   2   6   3        9.01        2.52      4.78 o 
   3   6   3        0.38       -2.38      4.71 o 
   4   6   3        1.66       -2.36      5.59 o 
   5   6   3        0.05        0.78      4.90 o 
   6   6   3      229.00      246.90     13.87 o 
   7   6   3        6.45        7.53      5.88 o 
   8   6   3      164.60      180.51     13.09 o 
   9   6   3       10.23        8.51      9.14 o 
  -8   7   3        0.85        3.92      6.91 o 
  -7   7   3       35.78       38.06      7.19 o 
  -6   7   3       41.80       38.48      6.96 o 
  -5   7   3        2.64        4.18      6.74 o 
  -4   7   3       10.88       12.15     13.20 o 
  -3   7   3        5.49        0.29      5.45 o 
  -2   7   3       34.94       32.34      6.74 o 
  -1   7   3      151.27      158.06     12.86 o 
   0   7   3        1.42       -1.34      4.58 o 
   1   7   3       40.41       36.89      6.61 o 
   2   7   3       63.73       63.85      7.31 o 
   3   7   3        0.64        3.83      4.71 o 
   4   7   3        0.51        0.71      7.14 o 
   5   7   3       13.33        7.36      8.16 o 
   6   7   3       81.35       93.15     13.20 o 
   7   7   3      117.08      125.94     11.23 o 
  -7   8   3       34.44       37.11     13.80 o 
  -6   8   3        0.20        9.99     12.13 o 
  -5   8   3        1.06        2.38     11.42 o 
  -4   8   3       26.51       33.78     14.51 o 
  -3   8   3        0.05        9.52      6.90 o 
  -2   8   3       17.51       18.40      8.09 o 
  -1   8   3       51.18       59.41     10.30 o 
   0   8   3       13.20       12.63      7.82 o 
   1   8   3      102.34       99.26     11.94 o 
   2   8   3        7.97        3.13      5.61 o 
   3   8   3        0.40        0.24      7.38 o 
   4   8   3        9.93        3.93      6.97 o 
   5   8   3        5.30        1.12      8.32 o 
   6   8   3        3.20        3.52      9.31 o 
  -4   9   3       20.92       24.25      8.56 o 
  -3   9   3        1.33        2.62      9.52 o 
  -2   9   3        1.11       -8.25      7.66 o 
  -1   9   3        5.09       14.26      8.70 o 
   0   9   3        5.15        0.23      6.50 o 
   1   9   3        1.25        1.60      7.81 o 
   2   9   3        7.76        2.24      7.81 o 
   3   9   3        0.34        7.37     11.42 o 
 -12   0   4      236.48      250.26     30.69 o 
 -10   0   4     3485.22     4181.42    100.15 o 
  -8   0   4      251.54      246.22     21.17 o 
  -6   0   4      174.17      170.92     10.47 o 
  -4   0   4      139.16      141.61      7.30 o 
  -2   0   4     1581.91     1493.22     19.86 o 
   0   0   4     8362.03     7439.35     73.03 o 
   2   0   4        7.62        0.19      2.75 o 
   4   0   4      261.60      242.65      8.69 o 
   6   0   4      215.83      224.23      9.52 o 
   8   0   4      308.61      269.79     15.31 o 
  10   0   4      106.52      112.76     16.65 o 
 -12   1   4        3.97       -5.07     11.42 o 
 -11   1   4       11.09       16.48      9.35 o 
 -10   1   4       17.60       25.51      9.64 o 
  -9   1   4       11.84       13.20     12.85 o 
  -8   1   4        0.01        1.27      6.50 o 
  -7   1   4       91.97       93.61      7.20 o 
  -6   1   4       53.99       59.21      3.70 o 
  -5   1   4      338.55      405.42      8.20 o 
  -4   1   4     1010.66     1099.74     17.33 o 
  -3   1   4     1142.57     1130.77     21.56 o 
  -2   1   4       88.41       94.97      4.13 o 
  -1   1   4      187.08      170.29      5.42 o 
   0   1   4      514.87      487.46     17.77 o 
   1   1   4       14.23       11.05      2.98 o 
   2   1   4      201.65      206.10      4.83 o 
   3   1   4     3849.11     4130.73     23.35 o 
   4   1   4     2150.49     2483.13     18.86 o 
   5   1   4     1199.01     1289.00     21.31 o 
   6   1   4        5.40        3.68      2.78 o 
   7   1   4        2.09        0.02      3.40 o 
   8   1   4        1.01       -1.87      4.25 o 
   9   1   4      140.44      137.95     10.44 o 
  10   1   4        0.16        3.97      6.30 o 
  11   1   4        3.81        5.92      6.57 o 
 -12   2   4       23.72       18.03     11.65 o 
 -11   2   4       16.89        3.04      8.84 o 
 -10   2   4      377.89      362.44     20.69 o 
  -9   2   4        0.03        3.01      7.70 o 
  -8   2   4       74.98       74.48      7.36 o 
  -7   2   4       78.44       76.61      7.18 o 
  -6   2   4      341.96      357.05     11.96 o 
  -5   2   4      131.98      131.08      5.18 o 
  -4   2   4        0.29        0.29      2.43 o 
  -3   2   4      273.05      278.41      8.89 o 
  -2   2   4      416.47      373.79     13.42 o 
  -1   2   4      923.16      975.98     10.98 o 
   0   2   4      707.07      697.18     12.86 o 
   1   2   4      474.02      487.39     11.08 o 
   2   2   4        6.76        6.98      2.24 o 
   3   2   4       11.15       11.66      3.13 o 
   4   2   4       75.09       73.44      4.26 o 
   5   2   4      107.04       99.04      4.61 o 
   6   2   4       64.65       63.52      5.41 o 
   7   2   4       17.32       17.52      4.36 o 
   8   2   4      262.35      251.77     10.70 o 
   9   2   4      312.79      345.64     18.97 o 
  10   2   4       12.23       16.18      8.09 o 
  11   2   4        1.16       -2.24      6.33 o 
 -12   3   4       17.25       19.40     11.33 o 
 -11   3   4       53.82       45.87     11.85 o 
 -10   3   4        6.61        0.77      7.30 o 
  -9   3   4        2.01        3.04      7.61 o 
  -8   3   4       23.79       19.04      5.69 o 
  -7   3   4       56.60       52.68      6.56 o 
  -6   3   4        9.45       10.63      4.30 o 
  -5   3   4      366.12      427.65      9.53 o 
  -4   3   4     1712.76     1787.94     34.89 o 
  -3   3   4      172.50      191.63      6.46 o 
  -2   3   4        2.33        2.74      2.78 o 
  -1   3   4      216.73      214.10      5.60 o 
   0   3   4        9.05       12.87      3.60 o 
   1   3   4      236.04      233.66      8.92 o 
   2   3   4       56.57       55.74      4.41 o 
   3   3   4      840.06      882.54     21.66 o 
   4   3   4      148.60      156.49      6.15 o 
   5   3   4        3.09        2.52      3.31 o 
   6   3   4       27.73       37.37      5.15 o 
   7   3   4        1.79        1.81      5.16 o 
   8   3   4      114.08      107.10      9.62 o 
   9   3   4        6.21        7.57      7.88 o 
  10   3   4        4.15        4.09      6.50 o 
 -11   4   4       11.93        5.13      6.91 o 
 -10   4   4        4.49       12.29      8.91 o 
  -9   4   4      155.34      150.80     10.40 o 
  -8   4   4        9.58        4.39      4.88 o 
  -7   4   4       23.52       22.22      5.95 o 
  -6   4   4       36.43       36.46      5.97 o 
  -5   4   4       60.34       54.83      6.31 o 
  -4   4   4      140.72      129.78      8.65 o 
  -3   4   4     3222.74     3322.05     26.49 o 
  -2   4   4     4393.82     4407.61     30.83 o 
  -1   4   4     2156.67     2170.83     26.72 o 
   0   4   4      687.40      752.82     22.68 o 
   1   4   4      318.76      318.84      6.56 o 
   2   4   4       11.51        7.27      4.09 o 
   3   4   4       60.41       57.90      5.31 o 
   4   4   4        1.26        1.28      3.68 o 
   5   4   4       35.45       37.01      6.42 o 
   6   4   4      366.29      381.45     15.43 o 
   7   4   4       89.02       89.26      8.80 o 
   8   4   4        8.27        6.29      5.96 o 
   9   4   4        1.95        8.39      6.25 o 
  10   4   4        5.18        8.38      7.71 o 
 -11   5   4        0.31        6.51      7.78 o 
 -10   5   4        6.80       17.69      8.99 o 
  -9   5   4       58.64       65.68      8.15 o 
  -8   5   4        0.85        0.15      5.31 o 
  -7   5   4       98.55       97.16      8.51 o 
  -6   5   4       11.48        6.66      5.10 o 
  -5   5   4        0.36       -1.74      4.34 o 
  -4   5   4       10.58        7.05      3.83 o 
  -3   5   4      297.38      312.81      9.12 o 
  -2   5   4      128.43      140.98     10.23 o 
  -1   5   4       24.99       22.95      5.10 o 
   0   5   4       93.18      101.26      7.32 o 
   1   5   4        8.62       12.35      4.31 o 
   2   5   4        6.17        0.64      4.17 o 
   3   5   4       53.87       53.76      6.42 o 
   4   5   4        0.59        0.15      3.96 o 
   5   5   4        2.41       -2.05      5.32 o 
   6   5   4      227.69      223.91     12.70 o 
   7   5   4        9.13       15.93      6.83 o 
   8   5   4        2.28        8.98      6.48 o 
   9   5   4        3.77        5.37      6.58 o 
 -10   6   4        2.46        1.21     12.25 o 
  -9   6   4        5.13        0.92      6.91 o 
  -8   6   4       15.26       20.38      6.40 o 
  -7   6   4        0.66        2.89      5.19 o 
  -6   6   4       14.39       17.81      5.28 o 
  -5   6   4        0.50        2.95      4.82 o 
  -4   6   4       22.05       27.95      5.77 o 
  -3   6   4      102.76      105.52     10.62 o 
  -2   6   4       76.15       81.27     11.66 o 
  -1   6   4        4.26        7.10      5.04 o 
   0   6   4        5.88        6.25      5.27 o 
   1   6   4      142.74      160.73     10.00 o 
   2   6   4        0.00       -5.17      4.16 o 
   3   6   4        2.78        0.01      4.57 o 
   4   6   4       23.36       29.30      6.00 o 
   5   6   4      101.07      125.03     12.44 o 
   6   6   4       17.89       23.67      6.99 o 
   7   6   4       25.85       25.05      7.27 o 
   8   6   4        3.75       13.87      6.44 o 
  -8   7   4       20.29       24.41      7.99 o 
  -7   7   4       15.43       10.73      7.48 o 
  -6   7   4        8.25        7.68      6.39 o 
  -5   7   4       29.79       35.10      7.82 o 
  -4   7   4       15.07       16.15      6.87 o 
  -3   7   4       48.14       46.59      9.35 o 
  -2   7   4       59.72       61.30      9.75 o 
  -1   7   4        6.92        7.56      7.23 o 
   0   7   4        0.16       -0.42      4.75 o 
   1   7   4        1.89       -0.93      4.84 o 
   2   7   4        7.96       15.06      5.63 o 
   3   7   4       10.76       14.98      5.76 o 
   4   7   4        8.91        2.63      6.73 o 
   5   7   4        7.57        0.03      6.95 o 
   6   7   4       61.39       71.26     11.27 o 
   7   7   4        0.00        5.58      6.17 o 
  -7   8   4        5.59        5.00     11.66 o 
  -6   8   4        0.76        2.85     11.89 o 
  -5   8   4        6.25       11.62      7.66 o 
  -4   8   4       10.76       10.45      8.92 o 
  -3   8   4      102.02      118.47     18.79 o 
  -2   8   4      194.99      228.75     24.03 o 
  -1   8   4       70.53       85.38     11.86 o 
   0   8   4       56.55       74.63     11.38 o 
   1   8   4       17.90       25.93      7.00 o 
   2   8   4        1.07       -1.48      4.98 o 
   3   8   4        0.09       -1.41      5.69 o 
   4   8   4        7.12        0.41      8.68 o 
   5   8   4        4.90        4.83      6.84 o 
  -4   9   4       17.55       42.11     16.41 o 
  -3   9   4        0.31        1.43     12.37 o 
  -2   9   4        0.16       -1.80      8.49 o 
  -1   9   4        2.29        4.61      8.83 o 
   0   9   4        2.38        4.30      8.80 o 
   1   9   4        3.04        2.48      8.73 o 
   2   9   4        6.73        6.76      9.04 o 
 -11   0   5        0.21        9.04     17.84 o 
  -9   0   5        0.48       17.84     14.99 o 
  -7   0   5       82.48       90.94      6.98 o 
  -5   0   5     1709.78     1876.90     26.68 o 
  -3   0   5        9.49        9.48      4.10 o 
  -1   0   5      241.51      267.63     13.80 o 
   1   0   5      525.29      491.54     14.27 o 
   3   0   5     1856.89     2016.84     23.55 o 
   5   0   5     1059.83     1015.63     18.95 o 
   7   0   5       66.92       71.39      6.90 o 
   9   0   5       31.84       59.47     13.56 o 
  11   0   5        2.52       -1.19     10.47 o 
 -12   1   5        0.43      -11.53      7.69 o 
 -11   1   5      182.96      179.89     16.71 o 
 -10   1   5       11.44        7.30      9.60 o 
  -9   1   5       14.50        6.39      9.01 o 
  -8   1   5       23.76       24.93      8.54 o 
  -7   1   5        0.24       -0.98      4.20 o 
  -6   1   5       41.71       39.59      4.02 o 
  -5   1   5      335.15      359.06      8.65 o 
  -4   1   5       18.80       15.52      3.32 o 
  -3   1   5        5.72        6.06      2.60 o 
  -2   1   5      283.31      298.04      8.11 o 
  -1   1   5      699.73      699.25     26.11 o 
   0   1   5      767.78      834.75     39.75 o 
   1   1   5     3271.16     3292.24     51.57 o 
   2   1   5      182.27      179.51      5.29 o 
   3   1   5      603.13      620.96      9.27 o 
   4   1   5       51.83       50.24      3.58 o 
   5   1   5       10.07        6.43      2.74 o 
   6   1   5        6.38        8.67      3.06 o 
   7   1   5      151.09      138.01      7.01 o 
   8   1   5      227.93      202.72      9.90 o 
   9   1   5      155.98      143.96     10.53 o 
  10   1   5        6.75       18.56      7.91 o 
  11   1   5       22.13       26.64     10.71 o 
 -12   2   5        1.77      -15.14     10.09 o 
 -11   2   5       10.33       -3.65     10.15 o 
 -10   2   5        7.09       15.45      9.15 o 
  -9   2   5        4.16        4.80      9.57 o 
  -8   2   5       20.38       12.17      4.62 o 
  -7   2   5       11.09        9.29      5.04 o 
  -6   2   5       14.74       19.15      5.28 o 
  -5   2   5      427.80      457.13      9.82 o 
  -4   2   5      492.27      499.46     16.52 o 
  -3   2   5       34.13       40.79      3.90 o 
  -2   2   5        0.59        2.75      2.92 o 
  -1   2   5      678.62      736.01     18.61 o 
   0   2   5     2100.89     2209.35     25.13 o 
   1   2   5      282.73      273.92      9.20 o 
   2   2   5      254.32      274.81      6.78 o 
   3   2   5       90.08      100.13      4.61 o 
   4   2   5        5.24        3.74      2.66 o 
   5   2   5       39.55       36.81      3.52 o 
   6   2   5        0.21       -2.35      2.64 o 
   7   2   5      115.78      114.88      7.48 o 
   8   2   5       30.82       31.49      6.90 o 
   9   2   5        7.62        7.34      6.52 o 
  10   2   5        1.56        3.52      7.48 o 
 -12   3   5        0.08       -0.30      8.56 o 
 -11   3   5       60.25       58.27     11.54 o 
 -10   3   5      214.83      224.57     27.24 o 
  -9   3   5        0.21        5.87      8.39 o 
  -8   3   5        3.00        2.21      4.40 o 
  -7   3   5        8.18        7.54      5.21 o 
  -6   3   5      210.51      198.76     10.01 o 
  -5   3   5        6.90        9.88      3.36 o 
  -4   3   5       32.85       28.82      3.87 o 
  -3   3   5     3432.72     3632.84    118.87 o 
  -2   3   5     1048.62     1042.01     13.49 o 
  -1   3   5      117.03      104.99      4.26 o 
   0   3   5      320.59      324.37     10.47 o 
   1   3   5      288.68      320.01     10.80 o 
   2   3   5      122.35      124.34      4.32 o 
   3   3   5       92.71       90.14      4.66 o 
   4   3   5       39.19       33.29      4.28 o 
   5   3   5        0.05       -2.51      3.32 o 
   6   3   5        0.38       -4.01      4.37 o 
   7   3   5       23.85       24.86      6.56 o 
   8   3   5        0.12        1.58      4.88 o 
   9   3   5       18.15       14.75      8.22 o 
  10   3   5        1.20        7.84     13.56 o 
 -11   4   5        3.34        7.18      9.84 o 
 -10   4   5        8.52        6.73      8.99 o 
  -9   4   5       34.90       38.29      6.56 o 
  -8   4   5        6.36       14.03      5.54 o 
  -7   4   5       29.55       18.55      5.50 o 
  -6   4   5       13.76       20.57      5.70 o 
  -5   4   5        3.44        3.96      4.29 o 
  -4   4   5      298.05      304.72     10.60 o 
  -3   4   5       15.97       18.25      4.57 o 
  -2   4   5      816.50      814.89     14.04 o 
  -1   4   5       14.95       13.20      3.99 o 
   0   4   5       11.64        9.17      4.22 o 
   1   4   5       59.85       52.94      5.88 o 
   2   4   5        0.04       -1.28      4.05 o 
   3   4   5       31.69       32.84      5.55 o 
   4   4   5      136.67      146.03      7.69 o 
   5   4   5      327.99      328.00     11.48 o 
   6   4   5      547.46      570.60     18.68 o 
   7   4   5       78.26       86.91      8.57 o 
   8   4   5       77.30       83.50     17.60 o 
   9   4   5        3.01        5.67      6.27 o 
 -11   5   5        0.41        1.90      9.42 o 
 -10   5   5        0.63       11.34      8.91 o 
  -9   5   5       24.89       23.66      6.42 o 
  -8   5   5      112.36      108.01      9.62 o 
  -7   5   5       52.02       43.15      6.30 o 
  -6   5   5       51.05       45.13      6.66 o 
  -5   5   5       53.95       49.30      6.08 o 
  -4   5   5        2.01        2.16      3.40 o 
  -3   5   5       85.00       81.08      5.38 o 
  -2   5   5       45.75       46.87      6.23 o 
  -1   5   5      128.09      138.75      8.66 o 
   0   5   5        7.43        5.50      4.75 o 
   1   5   5      102.18      115.18      8.26 o 
   2   5   5        1.18        0.98      4.47 o 
   3   5   5        0.02       -3.88      3.75 o 
   4   5   5      107.32       99.38      8.57 o 
   5   5   5      127.18      144.62     10.55 o 
   6   5   5      288.61      296.99     14.56 o 
   7   5   5      247.73      254.10     14.46 o 
   8   5   5        2.75        8.19      5.52 o 
   9   5   5        7.14        8.38      6.89 o 
 -10   6   5        6.81        3.83      5.80 o 
  -9   6   5        0.24        4.85      5.60 o 
  -8   6   5      116.67      106.20      9.94 o 
  -7   6   5        0.18        5.82      5.40 o 
  -6   6   5        8.76        8.27      4.67 o 
  -5   6   5        3.93        0.12      6.39 o 
  -4   6   5      237.83      243.83     15.48 o 
  -3   6   5      123.24      122.30     11.21 o 
  -2   6   5       12.92       12.05      4.96 o 
  -1   6   5      161.52      166.61     14.17 o 
   0   6   5       25.57       26.14      6.19 o 
   1   6   5        4.56       -0.45      5.32 o 
   2   6   5       62.59       49.10      7.12 o 
   3   6   5       15.85       16.70      5.52 o 
   4   6   5       12.70       10.47      5.41 o 
   5   6   5        0.15       -0.42      5.35 o 
   6   6   5      302.23      332.39     16.76 o 
   7   6   5        6.55        2.92      5.91 o 
   8   6   5        2.58        1.21      6.16 o 
  -8   7   5       19.21       22.00      7.94 o 
  -7   7   5        6.99       21.35      8.39 o 
  -6   7   5       20.86       23.36      7.47 o 
  -5   7   5        0.09       -1.62      5.43 o 
  -4   7   5        0.05       -0.34      5.82 o 
  -3   7   5       57.71       73.44     10.28 o 
  -2   7   5       27.75       16.32      6.46 o 
  -1   7   5       68.33       73.06     10.23 o 
   0   7   5       20.09       18.63      5.80 o 
   1   7   5        0.63        8.77      5.86 o 
   2   7   5        1.09        2.55      5.21 o 
   3   7   5        6.06        4.90      4.93 o 
   4   7   5        1.88       -1.22      6.50 o 
   5   7   5      102.07      111.66     13.79 o 
   6   7   5       57.25       48.75     11.42 o 
   7   7   5       63.20       67.61     12.69 o 
  -6   8   5        0.59        5.28      7.37 o 
  -5   8   5        0.11        1.51     10.94 o 
  -4   8   5        3.19       14.57     13.80 o 
  -3   8   5       14.49       26.64     13.56 o 
  -2   8   5       38.20       37.05     11.18 o 
  -1   8   5      102.13      110.55     12.90 o 
   0   8   5        0.05        2.98      7.71 o 
   1   8   5        7.06       -1.91      5.93 o 
   2   8   5        3.47        5.61      5.92 o 
   3   8   5        3.23       -5.37     12.13 o 
   4   8   5        3.01        2.25      6.46 o 
   5   8   5       35.53       45.63     12.49 o 
  -3   9   5       44.77       46.86     14.04 o 
  -2   9   5       61.77       61.61     16.41 o 
  -1   9   5        0.01        3.91      7.39 o 
   0   9   5       23.09       17.89      8.37 o 
   1   9   5        2.60        4.27      7.47 o 
   2   9   5        2.86       -0.68      8.63 o 
 -12   0   6        5.35       13.80     14.51 o 
 -10   0   6      363.38      404.18     32.35 o 
  -8   0   6        5.33        2.85      8.80 o 
  -6   0   6       23.84       15.84      5.71 o 
  -4   0   6       14.91       23.48      5.54 o 
  -2   0   6     1120.51     1129.92     20.26 o 
   0   0   6     2400.06     2612.05     47.34 o 
   2   0   6       39.43       36.85      6.05 o 
   4   0   6      382.65      409.47     12.25 o 
   6   0   6      709.00      732.98     23.65 o 
   8   0   6      573.73      496.54     26.52 o 
  10   0   6       24.40       57.57     13.80 o 
 -12   1   6        2.25       -3.68     11.85 o 
 -11   1   6       24.65       33.76     11.19 o 
 -10   1   6       13.48       12.91      8.63 o 
  -9   1   6       11.67       13.68      8.63 o 
  -8   1   6       28.52       33.20     11.78 o 
  -7   1   6      178.64      180.24      9.51 o 
  -6   1   6     1549.02     1720.44     45.43 o 
  -5   1   6       84.63       97.51      5.46 o 
  -4   1   6     1740.77     1778.33     32.07 o 
  -3   1   6       34.25       35.12      3.61 o 
  -2   1   6       58.76       53.60      4.29 o 
  -1   1   6      792.11      792.96     18.54 o 
   0   1   6       30.42       25.85      4.06 o 
   1   1   6       90.01       79.45      6.84 o 
   2   1   6      814.79      799.96     12.74 o 
   3   1   6       54.11       43.94      3.45 o 
   4   1   6       54.83       49.08      3.89 o 
   5   1   6       35.15       42.52      3.87 o 
   6   1   6       62.31       62.45      4.74 o 
   7   1   6       11.30       11.58      4.12 o 
   8   1   6       10.78       11.57      4.73 o 
   9   1   6       54.49       43.63      6.90 o 
  10   1   6        0.90       -0.48      9.99 o 
 -12   2   6      243.95      255.61     20.62 o 
 -11   2   6      172.39      185.96     27.83 o 
 -10   2   6      656.63      642.07     38.30 o 
  -9   2   6       13.35       10.74      9.37 o 
  -8   2   6       24.04       23.23      5.58 o 
  -7   2   6        8.09       10.08      5.23 o 
  -6   2   6      136.50      133.18      8.65 o 
  -5   2   6       60.34       48.91      4.62 o 
  -4   2   6       49.74       48.37      4.44 o 
  -3   2   6       68.30       57.61      4.54 o 
  -2   2   6     1544.81     1597.79     27.11 o 
  -1   2   6        1.11        0.52      2.30 o 
   0   2   6      768.58      788.08     10.19 o 
   1   2   6      172.23      190.40      8.51 o 
   2   2   6        9.68        9.98      4.29 o 
   3   2   6       89.22       83.72      4.55 o 
   4   2   6        1.25       -1.35      2.62 o 
   5   2   6      360.41      360.05      9.60 o 
   6   2   6        6.42       -0.07      4.02 o 
   7   2   6       61.75       56.67      7.23 o 
   8   2   6      107.07      100.47      9.31 o 
   9   2   6        2.70       -0.36      5.21 o 
  10   2   6       25.87       29.86      9.25 o 
 -12   3   6        6.27       -1.73     10.22 o 
 -11   3   6        3.26        5.66     10.35 o 
 -10   3   6       16.48        9.48     11.30 o 
  -9   3   6       12.31       -0.01      6.95 o 
  -8   3   6        0.33       -3.40      4.37 o 
  -7   3   6        5.84        5.60      5.32 o 
  -6   3   6       63.82       66.99      7.00 o 
  -5   3   6      138.57      138.82      6.70 o 
  -4   3   6      105.78      119.21      6.25 o 
  -3   3   6      770.73      786.67     14.94 o 
  -2   3   6       96.71      106.70      5.67 o 
  -1   3   6       22.50       26.80      2.84 o 
   0   3   6      414.20      424.35     12.77 o 
   1   3   6       73.72       72.22      6.86 o 
   2   3   6      391.55      405.62     13.00 o 
   3   3   6     1531.18     1637.63     26.53 o 
   4   3   6       65.64       60.16      5.36 o 
   5   3   6      152.03      150.30      8.11 o 
   6   3   6      182.06      185.97     11.30 o 
   7   3   6        0.09        1.16      5.53 o 
   8   3   6       23.15       21.49      6.21 o 
   9   3   6       25.84       18.96      7.74 o 
  10   3   6       33.88       39.44     10.49 o 
 -11   4   6       88.23       88.08     14.87 o 
 -10   4   6       38.45       38.18      9.40 o 
  -9   4   6        0.08        0.33      5.42 o 
  -8   4   6        6.64        6.07      4.45 o 
  -7   4   6       53.72       59.72      7.51 o 
  -6   4   6        1.29       -3.37      4.34 o 
  -5   4   6       16.09       14.83      5.17 o 
  -4   4   6       66.05       63.11      5.17 o 
  -3   4   6      194.35      182.14      7.97 o 
  -2   4   6      195.73      198.51      6.73 o 
  -1   4   6       80.82       74.98      6.25 o 
   0   4   6      129.38      143.83      8.69 o 
   1   4   6        0.03       -3.59      3.83 o 
   2   4   6        0.19        3.11      4.35 o 
   3   4   6        2.11        9.67      5.29 o 
   4   4   6        7.85        0.28      4.66 o 
   5   4   6      138.12      155.16      9.03 o 
   6   4   6       19.77       17.36      6.31 o 
   7   4   6        6.71        7.90      5.68 o 
   8   4   6        0.64       -0.98      5.37 o 
   9   4   6       26.42       28.78      7.39 o 
 -10   5   6        0.20        2.32      8.15 o 
  -9   5   6        0.94        3.77      5.72 o 
  -8   5   6       14.41       21.04      5.96 o 
  -7   5   6       18.04       16.79      5.82 o 
  -6   5   6        2.72       -2.04      4.74 o 
  -5   5   6       65.51       66.20      6.99 o 
  -4   5   6       56.84       43.71      5.90 o 
  -3   5   6        2.19        2.65      4.38 o 
  -2   5   6       91.80       86.58      7.19 o 
  -1   5   6        3.42        2.91      4.18 o 
   0   5   6        0.03       -1.52      3.64 o 
   1   5   6        0.87        2.48      5.13 o 
   2   5   6       58.75       58.10      6.68 o 
   3   5   6      104.34      115.59      9.23 o 
   4   5   6       48.54       52.78      8.75 o 
   5   5   6      173.43      178.23     14.62 o 
   6   5   6        3.48        2.03      4.66 o 
   7   5   6       18.77       13.46      6.08 o 
   8   5   6        7.81        6.90      7.08 o 
  -9   6   6       21.14       22.45      6.97 o 
  -8   6   6        0.01        2.68      7.38 o 
  -7   6   6       51.03       39.79      8.60 o 
  -6   6   6        2.32        7.91      5.47 o 
  -5   6   6       83.10       65.37     10.24 o 
  -4   6   6       26.02       28.31      9.16 o 
  -3   6   6     2153.50     2234.20     45.32 o 
  -2   6   6       22.11       10.21      4.99 o 
  -1   6   6       66.56       58.39      7.09 o 
   0   6   6        0.52        0.78      4.86 o 
   1   6   6        1.09        2.56      5.03 o 
   2   6   6        0.54       -3.51      4.99 o 
   3   6   6       13.53       17.56      5.43 o 
   4   6   6        7.36       10.41      5.90 o 
   5   6   6       91.14       92.74     12.97 o 
   6   6   6        1.02        5.51      7.55 o 
   7   6   6        0.16        0.30      5.66 o 
  -8   7   6        4.66       10.03      7.98 o 
  -7   7   6        1.75        5.03      6.52 o 
  -6   7   6       14.46       15.54      7.98 o 
  -5   7   6        8.55       12.92      6.74 o 
  -4   7   6       15.09       19.27      7.32 o 
  -3   7   6        0.81        7.47      7.17 o 
  -2   7   6       14.14       14.15      7.01 o 
  -1   7   6        1.58        4.38      6.52 o 
   0   7   6        1.09        7.21      5.65 o 
   1   7   6        6.21        4.76      5.80 o 
   2   7   6        6.06        7.85      5.56 o 
   3   7   6        3.22       -0.09      5.84 o 
   4   7   6       12.06       16.77      7.40 o 
   5   7   6      145.59      178.73     16.46 o 
   6   7   6        0.49        2.08      7.14 o 
  -6   8   6       10.00       11.31      8.33 o 
  -5   8   6        0.63        6.88      7.28 o 
  -4   8   6       24.15       40.08      8.66 o 
  -3   8   6       14.06       14.51     12.61 o 
  -2   8   6        3.37        6.72      8.09 o 
  -1   8   6       32.31       35.87      9.04 o 
   0   8   6        0.48        2.69      7.81 o 
   1   8   6       18.50       18.81      6.97 o 
   2   8   6        0.58       -5.08      5.17 o 
   3   8   6        3.55        4.15      8.80 o 
   4   8   6       15.14       16.88      9.83 o 
  -2   9   6        0.30        0.71      9.28 o 
  -1   9   6        0.18        5.20      8.83 o 
   0   9   6        0.26       -1.03      8.48 o 
 -11   0   7       21.61       15.70     12.85 o 
  -9   0   7      156.24      137.03     20.22 o 
  -7   0   7      130.30      135.98     10.47 o 
  -5   0   7      351.10      370.65     13.93 o 
  -3   0   7        4.20        1.58      4.36 o 
  -1   0   7     2267.73     2307.07     46.63 o 
   1   0   7      234.09      242.41     16.65 o 
   3   0   7       29.14       31.79      4.89 o 
   5   0   7       88.94       92.52      7.59 o 
   7   0   7      159.66      159.04      9.98 o 
   9   0   7        1.76       15.70     10.47 o 
 -12   1   7       30.23       22.56     11.74 o 
 -11   1   7      128.20      124.25     15.75 o 
 -10   1   7        9.56       11.36      9.99 o 
  -9   1   7        1.43        4.07      8.26 o 
  -8   1   7       33.70       31.40      7.62 o 
  -7   1   7       15.47       12.88      4.73 o 
  -6   1   7       63.03       60.30      5.33 o 
  -5   1   7       54.61       46.55      4.44 o 
  -4   1   7       31.17       32.50      4.08 o 
  -3   1   7      157.32      166.31      6.45 o 
  -2   1   7      360.41      377.76     10.20 o 
  -1   1   7     3195.76     3363.99     50.67 o 
   0   1   7      111.88       93.23      6.31 o 
   1   1   7      323.14      322.45     11.69 o 
   2   1   7       19.43       11.70      3.72 o 
   3   1   7      174.15      200.06      6.78 o 
   4   1   7        6.22        4.01      2.81 o 
   5   1   7        2.69        1.30      3.03 o 
   6   1   7       10.04       11.57      3.53 o 
   7   1   7        0.98        1.44      3.71 o 
   8   1   7       23.07       38.42     15.46 o 
   9   1   7        0.61       -0.50      8.09 o 
  10   1   7        2.58       13.08     11.18 o 
 -12   2   7        5.50       -8.85     14.87 o 
 -11   2   7        2.77        0.72      8.84 o 
 -10   2   7       15.12       21.01      9.88 o 
  -9   2   7       18.83       27.90      8.93 o 
  -8   2   7        1.03       -0.13      4.86 o 
  -7   2   7       63.91       60.11      6.83 o 
  -6   2   7       91.22       96.85     10.32 o 
  -5   2   7      326.97      322.08      9.48 o 
  -4   2   7      534.73      501.35     11.18 o 
  -3   2   7        8.44        4.39      3.40 o 
  -2   2   7      174.87      171.59      7.08 o 
  -1   2   7        3.25        6.42      3.04 o 
   0   2   7        1.57        2.25      2.40 o 
   1   2   7      124.35      108.74     13.96 o 
   2   2   7      159.15      159.85      8.53 o 
   3   2   7       76.15       75.89      6.56 o 
   4   2   7       17.09       14.88      4.56 o 
   5   2   7     1391.36     1418.04     22.89 o 
   6   2   7      332.57      321.93     16.69 o 
   7   2   7       15.55       16.74      6.06 o 
   8   2   7        4.40        3.02      4.99 o 
   9   2   7       16.46       12.80      7.18 o 
 -12   3   7       27.78       29.35     10.69 o 
 -11   3   7       19.43        8.98      9.08 o 
 -10   3   7       58.44       73.76     11.60 o 
  -9   3   7      115.60      102.72     13.28 o 
  -8   3   7      118.99      103.60      9.30 o 
  -7   3   7      158.97      141.82      9.77 o 
  -6   3   7        2.09        5.80      4.53 o 
  -5   3   7       24.19       17.29      3.93 o 
  -4   3   7       32.91       29.20      4.66 o 
  -3   3   7      147.14      147.69      7.50 o 
  -2   3   7      162.13      155.17      9.55 o 
  -1   3   7       96.81       96.27      7.20 o 
   0   3   7        0.20       -4.68      3.41 o 
   1   3   7      152.59      138.99      8.41 o 
   2   3   7      152.65      156.72      8.98 o 
   3   3   7      202.74      210.44     10.76 o 
   4   3   7      435.14      447.35     13.33 o 
   5   3   7      588.68      606.16     15.61 o 
   6   3   7       44.12       43.55      6.76 o 
   7   3   7      450.16      491.12     18.67 o 
   8   3   7       32.84       30.69      7.36 o 
   9   3   7       14.98       19.19      8.00 o 
 -11   4   7       10.80       11.42      9.76 o 
 -10   4   7       39.04       34.93     10.09 o 
  -9   4   7       28.89       13.85      5.71 o 
  -8   4   7       11.55        3.66      5.16 o 
  -7   4   7        1.40       -6.75      5.13 o 
  -6   4   7       46.11       35.86      5.87 o 
  -5   4   7       57.37       54.91      6.56 o 
  -4   4   7       28.24       23.43      4.22 o 
  -3   4   7       53.54       51.74      7.49 o 
  -2   4   7      191.76      181.11      9.33 o 
  -1   4   7      149.95      162.45      8.82 o 
   0   4   7       59.62       70.57      7.26 o 
   1   4   7      117.14      101.52      8.07 o 
   2   4   7       34.39       29.19      5.56 o 
   3   4   7        3.30        0.63      4.50 o 
   4   4   7       66.38       66.63      7.80 o 
   5   4   7      298.11      295.14     12.14 o 
   6   4   7       26.54       25.60      6.58 o 
   7   4   7        3.37        0.73      6.36 o 
   8   4   7        0.89        0.06      6.63 o 
   9   4   7        0.82        8.05      6.28 o 
 -10   5   7        1.43        1.74      7.35 o 
  -9   5   7       24.30       19.02      6.46 o 
  -8   5   7        9.17        9.02      5.41 o 
  -7   5   7       89.71       90.59      8.91 o 
  -6   5   7        3.50        1.11      6.98 o 
  -5   5   7       54.15       58.15      9.07 o 
  -4   5   7      546.72      556.73     18.43 o 
  -3   5   7      206.00      179.54     12.49 o 
  -2   5   7       90.17       81.79      7.23 o 
  -1   5   7       43.34       36.04      5.66 o 
   0   5   7        7.33        6.82      4.22 o 
   1   5   7       41.19       43.36      6.56 o 
   2   5   7        3.84        3.89      5.40 o 
   3   5   7       37.82       33.94      6.42 o 
   4   5   7       14.06       18.07      6.49 o 
   5   5   7       19.42       20.92      8.34 o 
   6   5   7       17.14        7.17      8.43 o 
   7   5   7       11.44       12.78      7.21 o 
   8   5   7        0.60       -4.62      6.43 o 
  -9   6   7        4.35       10.71      8.23 o 
  -8   6   7        1.32       -2.47      6.94 o 
  -7   6   7        2.15       -0.66      4.97 o 
  -6   6   7        2.56        5.25      6.16 o 
  -5   6   7        4.08       -4.25      6.80 o 
  -4   6   7      285.03      312.30     25.45 o 
  -3   6   7       51.66       63.18     19.39 o 
  -2   6   7      355.28      333.39     13.77 o 
  -1   6   7       88.10       83.00      8.33 o 
   0   6   7        0.79        2.57      5.45 o 
   1   6   7       14.77       11.33      5.99 o 
   2   6   7       41.72       31.78      6.60 o 
   3   6   7        6.81        6.23      5.42 o 
   4   6   7       52.30       53.50      7.64 o 
   5   6   7        0.11       -5.89      6.29 o 
   6   6   7       37.70       36.59      9.53 o 
   7   6   7        0.21       -1.52      7.03 o 
  -8   7   7        5.64        1.66      7.64 o 
  -7   7   7        1.84        9.56      6.90 o 
  -6   7   7        0.22        1.41      5.98 o 
  -5   7   7       27.52       37.49      9.40 o 
  -4   7   7      212.33      214.90     16.52 o 
  -3   7   7       80.84      102.31     11.33 o 
  -2   7   7       53.72       43.67      8.69 o 
  -1   7   7        4.74        3.90      5.48 o 
   0   7   7        2.46        2.32      5.11 o 
   1   7   7       17.76       28.87      7.23 o 
   2   7   7        1.66       -1.74      6.12 o 
   3   7   7       32.48       32.51      7.10 o 
   4   7   7        0.54       -3.81      8.16 o 
   5   7   7       13.98        6.69      9.31 o 
  -6   8   7       18.17       24.99      8.39 o 
  -5   8   7       17.51       19.95      7.79 o 
  -4   8   7        9.84       31.98      9.07 o 
  -3   8   7       39.51       30.45     15.23 o 
  -2   8   7       19.67       40.85     10.03 o 
  -1   8   7       18.62       20.75      9.08 o 
   0   8   7        1.24        4.93      6.85 o 
   1   8   7       19.78       19.08      7.39 o 
   2   8   7        6.94        8.84      5.60 o 
   3   8   7        3.01       -4.55      8.82 o 
 -12   0   8       83.79       74.94     22.12 o 
 -10   0   8      196.40      191.74     24.74 o 
  -8   0   8       10.68        5.71     12.13 o 
  -6   0   8      260.64      291.74     13.94 o 
  -4   0   8       38.77       31.30      6.06 o 
  -2   0   8     2051.37     2178.86     74.46 o 
   0   0   8      585.02      647.54     27.12 o 
   2   0   8       19.38       15.89      5.14 o 
   4   0   8      223.06      220.81     10.15 o 
   6   0   8        7.10       10.91      5.31 o 
   8   0   8       36.56       52.46      9.38 o 
 -12   1   8        0.44       -3.04      9.20 o 
 -11   1   8        4.70        5.17     11.21 o 
 -10   1   8        0.29        1.67      7.23 o 
  -9   1   8        5.30        1.92      7.30 o 
  -8   1   8        0.95       -0.64      8.48 o 
  -7   1   8      607.49      614.20     17.04 o 
  -6   1   8      763.26      820.36     15.54 o 
  -5   1   8       17.00       11.23      4.01 o 
  -4   1   8      309.81      301.59      9.23 o 
  -3   1   8        2.29        0.90      2.94 o 
  -2   1   8       65.81       67.56      5.49 o 
  -1   1   8      265.49      264.04      9.13 o 
   0   1   8      115.56      132.45      9.49 o 
   1   1   8       10.28        6.17      4.32 o 
   2   1   8      106.10       92.26      7.06 o 
   3   1   8      635.32      597.06     16.42 o 
   4   1   8      131.00      126.64      6.56 o 
   5   1   8       29.27       30.18      4.78 o 
   6   1   8       79.54       68.82      5.68 o 
   7   1   8        0.03       -5.09      4.92 o 
   8   1   8        0.98        1.43      6.73 o 
   9   1   8       87.27       86.74     11.61 o 
 -12   2   8        5.33       -6.05      8.89 o 
 -11   2   8       70.99       54.26     15.82 o 
 -10   2   8       20.16       24.62      9.85 o 
  -9   2   8        0.64      -11.89      8.77 o 
  -8   2   8        4.05       -1.98      5.52 o 
  -7   2   8        0.00       -2.01      5.07 o 
  -6   2   8        2.64        3.15      3.91 o 
  -5   2   8       33.34       32.92      4.63 o 
  -4   2   8       19.44       18.22      3.88 o 
  -3   2   8      192.99      193.46      7.51 o 
  -2   2   8        1.74        1.41      3.16 o 
  -1   2   8      532.80      528.32     11.51 o 
   0   2   8       52.74       50.64      4.22 o 
   1   2   8       45.71       44.10      5.57 o 
   2   2   8       65.06       63.14      6.93 o 
   3   2   8        0.06        0.25      3.77 o 
   4   2   8       54.69       49.74      6.39 o 
   5   2   8      210.93      219.53     10.13 o 
   6   2   8      354.53      363.80     20.43 o 
   7   2   8       45.48       35.66      6.74 o 
   8   2   8       18.55       15.40      5.96 o 
   9   2   8        0.90        0.55      7.47 o 
 -11   3   8       15.16       20.85      9.72 o 
 -10   3   8       10.96       17.49      9.09 o 
  -9   3   8        0.68        3.93      9.16 o 
  -8   3   8       20.95       17.65      6.55 o 
  -7   3   8      158.79      144.26     10.13 o 
  -6   3   8      235.92      257.45     12.54 o 
  -5   3   8       34.88       42.75      5.53 o 
  -4   3   8        4.26       -1.00      3.86 o 
  -3   3   8        0.52        1.90      4.57 o 
  -2   3   8       94.13       79.52      8.39 o 
  -1   3   8      115.78      104.07      7.30 o 
   0   3   8        1.12        3.36      4.09 o 
   1   3   8       38.51       48.26      6.18 o 
   2   3   8        4.91        2.44      4.39 o 
   3   3   8      100.78       94.95      8.53 o 
   4   3   8      341.80      326.55     14.08 o 
   5   3   8      226.13      241.82     10.96 o 
   6   3   8       19.58       25.12      6.88 o 
   7   3   8        0.74       -4.34      4.85 o 
   8   3   8       27.24       33.03      7.08 o 
 -11   4   8       50.62       49.97     11.77 o 
 -10   4   8       53.01       33.02     10.67 o 
  -9   4   8       16.64        9.52      5.82 o 
  -8   4   8       61.53       56.40      7.92 o 
  -7   4   8        2.15        2.52      5.63 o 
  -6   4   8       17.74       14.32      6.17 o 
  -5   4   8       89.15       89.00     10.92 o 
  -4   4   8      398.00      405.62     14.18 o 
  -3   4   8      494.95      493.19     18.47 o 
  -2   4   8       87.38       87.16      8.99 o 
  -1   4   8       75.86      100.66      8.23 o 
   0   4   8        0.38       -2.70      3.71 o 
   1   4   8       15.86       20.14      5.71 o 
   2   4   8        0.01        1.37      5.74 o 
   3   4   8        4.77        0.72      4.48 o 
   4   4   8      145.59      148.33     10.97 o 
   5   4   8        0.23       -2.18      5.94 o 
   6   4   8        5.43        5.37      6.30 o 
   7   4   8       40.02       48.32     10.04 o 
   8   4   8        6.29        2.52      5.40 o 
 -10   5   8        0.78        4.77     14.51 o 
  -9   5   8        0.25        1.46      7.00 o 
  -8   5   8        4.47        4.51      7.40 o 
  -7   5   8        5.76        3.26      6.47 o 
  -6   5   8      145.96      127.76     12.90 o 
  -5   5   8        0.21       -1.35      6.42 o 
  -4   5   8      100.12       95.54      8.59 o 
  -3   5   8       81.86       90.73     23.43 o 
  -2   5   8        6.01        1.92      4.99 o 
  -1   5   8        8.58        7.97      5.44 o 
   0   5   8        3.98        6.68      5.09 o 
   1   5   8      259.63      252.53     16.96 o 
   2   5   8      129.95      119.97     10.16 o 
   3   5   8       25.10       31.41      6.90 o 
   4   5   8       57.68       57.06      7.92 o 
   5   5   8      167.07      202.49     16.12 o 
   6   5   8        0.83        1.09      6.23 o 
   7   5   8        2.42        5.45     11.42 o 
  -9   6   8       16.98       14.76      7.49 o 
  -8   6   8        0.13        8.73      7.76 o 
  -7   6   8        2.07        9.37      7.81 o 
  -6   6   8       16.75       14.40      9.75 o 
  -5   6   8       18.76       16.75      7.38 o 
  -4   6   8       50.78       50.31      9.31 o 
  -3   6   8        2.66        1.61      6.47 o 
  -2   6   8       78.61       90.91      8.67 o 
  -1   6   8       51.00       41.65      6.92 o 
   0   6   8       23.33       14.23      5.79 o 
   1   6   8        2.82        7.02      6.04 o 
   2   6   8        0.02        1.27      5.96 o 
   3   6   8        0.08       -4.58      4.51 o 
   4   6   8        3.46        0.95      6.29 o 
   5   6   8       39.57       56.24     11.57 o 
   6   6   8        1.26       -9.02      8.70 o 
  -7   7   8       10.65       22.48      8.75 o 
  -6   7   8        2.58        7.90      7.99 o 
  -5   7   8       15.75       40.21      9.64 o 
  -4   7   8        6.63        9.60      9.63 o 
  -3   7   8       16.57       15.80      8.22 o 
  -2   7   8        3.09        3.18      6.40 o 
  -1   7   8        0.28        3.50      5.83 o 
   0   7   8        0.22        2.59      5.60 o 
   1   7   8      115.07      104.75     10.14 o 
   2   7   8       23.45       14.28      6.94 o 
   3   7   8       28.26       25.43      6.48 o 
   4   7   8       15.08       12.53      9.33 o 
  -5   8   8       26.49       25.92      7.74 o 
  -4   8   8      119.87      124.49     14.10 o 
  -3   8   8       89.30      120.37     21.17 o 
  -2   8   8        0.08       -0.79      7.82 o 
  -1   8   8        0.01       12.74      8.65 o 
   0   8   8        3.89       11.22     11.66 o 
   1   8   8        0.91        3.83      6.73 o 
   2   8   8        2.37       -0.86      5.83 o 
 -11   0   9        0.55      -13.08     13.80 o 
  -9   0   9        3.39        5.71      9.52 o 
  -7   0   9       15.37        5.57      6.33 o 
  -5   0   9      608.19      664.29     20.49 o 
  -3   0   9        0.34       -1.78      5.83 o 
  -1   0   9       22.10       14.27      8.33 o 
   1   0   9      228.56      238.84     18.32 o 
   3   0   9      452.69      463.69     18.75 o 
   5   0   9     1634.82     1695.26     54.83 o 
   7   0   9       32.41       20.33      8.33 o 
 -12   1   9       18.39       23.24     11.79 o 
 -11   1   9        0.07       -7.33     13.32 o 
 -10   1   9       60.11       64.69     11.72 o 
  -9   1   9      204.20      196.44     15.38 o 
  -8   1   9       30.12       35.23      8.86 o 
  -7   1   9        3.13        6.29      5.82 o 
  -6   1   9       22.95       17.18      4.54 o 
  -5   1   9       78.57       91.88      6.38 o 
  -4   1   9      163.54      170.82      7.44 o 
  -3   1   9       85.67       88.08      5.58 o 
  -2   1   9      556.33      586.65     14.21 o 
  -1   1   9      324.41      314.78     10.98 o 
   0   1   9       29.40       42.48      7.40 o 
   1   1   9        0.10        0.23      3.53 o 
   2   1   9       26.46       26.81      5.12 o 
   3   1   9      826.04      881.77     21.28 o 
   4   1   9      314.32      317.42     13.40 o 
   5   1   9      162.30      176.70      9.42 o 
   6   1   9       43.12       40.75      5.26 o 
   7   1   9       64.80       77.75      9.01 o 
   8   1   9        0.00        5.23      7.23 o 
   9   1   9        0.89        4.76     11.66 o 
 -11   2   9        7.72        4.29     10.84 o 
 -10   2   9       79.84       53.03     11.17 o 
  -9   2   9        2.68       -5.75      8.66 o 
  -8   2   9        9.00        7.76      6.04 o 
  -7   2   9      188.42      184.64     13.91 o 
  -6   2   9       61.23       54.17      5.93 o 
  -5   2   9       24.32       19.50      4.25 o 
  -4   2   9       19.03       15.31      3.75 o 
  -3   2   9      133.47      118.71      6.53 o 
  -2   2   9      299.54      283.37      9.95 o 
  -1   2   9      105.41       81.23     12.98 o 
   0   2   9      112.11      109.03      7.69 o 
   1   2   9      121.69      125.38      8.81 o 
   2   2   9       15.96       15.17      5.60 o 
   3   2   9      187.24      182.95     15.09 o 
   4   2   9      179.95      161.76     11.21 o 
   5   2   9      141.02      133.16     10.35 o 
   6   2   9       24.51       26.72      5.78 o 
   7   2   9        0.05       -0.14      7.88 o 
   8   2   9        5.89       11.21      6.77 o 
 -11   3   9        0.64       -7.28     11.18 o 
 -10   3   9       30.92       22.94      8.48 o 
  -9   3   9       13.31       11.34      9.74 o 
  -8   3   9       36.67       33.83      7.70 o 
  -7   3   9       11.04        9.13      6.25 o 
  -6   3   9        0.82        3.35      5.87 o 
  -5   3   9       15.62       12.90      4.36 o 
  -4   3   9      140.08      139.12      8.88 o 
  -3   3   9        8.14        8.72      6.11 o 
  -2   3   9       40.21       44.65      8.46 o 
  -1   3   9      270.35      275.53     12.28 o 
   0   3   9       79.02       69.08      7.35 o 
   1   3   9       35.30       29.32      5.13 o 
   2   3   9      101.01       99.24      8.25 o 
   3   3   9        7.80        4.71      4.43 o 
   4   3   9       38.69       35.75      6.25 o 
   5   3   9       36.08       32.83      6.38 o 
   6   3   9        7.45       14.35      7.25 o 
   7   3   9        1.16        2.84      6.50 o 
   8   3   9       19.79       21.84      7.94 o 
 -10   4   9        1.04        2.30      9.07 o 
  -9   4   9       11.24       11.53      6.29 o 
  -8   4   9       10.36        6.84      6.08 o 
  -7   4   9       41.55       40.63      8.22 o 
  -6   4   9        1.60       -8.71      8.68 o 
  -5   4   9      167.87      156.46     13.69 o 
  -4   4   9      858.56      891.18     51.07 o 
  -3   4   9      286.03      258.50     14.59 o 
  -2   4   9      260.96      253.20     34.38 o 
  -1   4   9       32.50       28.03      5.50 o 
   0   4   9      113.82      118.69      9.29 o 
   1   4   9       99.99       91.94      8.85 o 
   2   4   9        1.66       -0.91      5.17 o 
   3   4   9        0.67        5.07      6.36 o 
   4   4   9       40.54       36.19      6.92 o 
   5   4   9       41.69       44.22      7.94 o 
   6   4   9       23.29       17.41      8.90 o 
   7   4   9        8.25       16.79      8.70 o 
 -10   5   9        0.98        8.80     14.99 o 
  -9   5   9        4.12       -0.67      7.57 o 
  -8   5   9        0.80        3.61      6.31 o 
  -7   5   9        5.29        3.62      6.27 o 
  -6   5   9       92.14       84.18     14.99 o 
  -5   5   9      235.41      232.10     16.06 o 
  -4   5   9      415.01      406.31     15.68 o 
  -3   5   9       61.73       54.28      9.24 o 
  -2   5   9        9.47        7.39      4.57 o 
  -1   5   9       79.95       74.53      7.77 o 
   0   5   9        5.11        7.46      4.88 o 
   1   5   9      101.15      128.99     10.17 o 
   2   5   9       47.74       38.44      6.78 o 
   3   5   9       27.52       19.05      7.08 o 
   4   5   9        6.67       14.13      6.28 o 
   5   5   9       49.66       67.53     10.63 o 
   6   5   9       20.64       26.53     10.09 o 
  -8   6   9       10.93        7.49      8.48 o 
  -7   6   9        4.64       13.76      7.26 o 
  -6   6   9        1.59       11.80      7.86 o 
  -5   6   9        0.07        1.43      6.57 o 
  -4   6   9       33.93       32.65      9.17 o 
  -3   6   9       33.44       45.40      9.11 o 
  -2   6   9        7.38        7.81      5.12 o 
  -1   6   9       14.02        9.68      5.87 o 
   0   6   9       28.66       37.14      7.37 o 
   1   6   9        1.11       -0.76      4.70 o 
   2   6   9       11.36        6.83      5.77 o 
   3   6   9        0.08        1.80      6.41 o 
   4   6   9        2.29       -2.93      5.70 o 
   5   6   9        7.33       -2.06      7.24 o 
  -7   7   9        0.15        7.65      8.46 o 
  -6   7   9        2.99        4.04      6.97 o 
  -5   7   9       93.06       99.10     12.60 o 
  -4   7   9       86.17       65.42     12.13 o 
  -3   7   9       18.03       17.01      8.68 o 
  -2   7   9        0.01       -6.80      6.97 o 
  -1   7   9        0.84       -6.34      5.83 o 
   0   7   9        8.18        9.23      6.14 o 
   1   7   9        3.37        6.32      5.95 o 
   2   7   9        7.59        3.63      6.29 o 
   3   7   9        1.22        1.95      6.33 o 
   4   7   9        2.01        7.07      8.39 o 
  -4   8   9       25.50       36.11     13.56 o 
  -3   8   9        0.89       -8.56     12.61 o 
  -2   8   9        0.16        1.84      8.56 o 
  -1   8   9        1.18        3.17      7.20 o 
   0   8   9        0.00        1.97      7.42 o 
 -10   0  10        0.90       10.23     14.04 o 
  -8   0  10       11.02        2.85     10.47 o 
  -6   0  10      110.27      125.34     10.97 o 
  -4   0  10      143.84      158.52     10.73 o 
  -2   0  10      293.28      286.33     13.38 o 
   0   0  10      166.71      153.92     15.46 o 
   2   0  10       32.89       41.16     11.66 o 
   4   0  10       64.81       73.23      9.00 o 
   6   0  10       46.98       39.51      8.53 o 
 -11   1  10        0.26       -4.40      8.97 o 
 -10   1  10       11.14       10.06      8.56 o 
  -9   1  10        1.79       -7.18      6.91 o 
  -8   1  10       39.96       30.77      7.86 o 
  -7   1  10        5.17        5.78      5.40 o 
  -6   1  10      311.53      308.20     11.06 o 
  -5   1  10       84.67       84.60      6.44 o 
  -4   1  10       24.30       19.95      4.48 o 
  -3   1  10       16.68       18.55      4.02 o 
  -2   1  10        6.33        4.72      3.90 o 
  -1   1  10       65.95       66.80      6.01 o 
   0   1  10        2.49        3.68      5.97 o 
   1   1  10      131.58      129.02     11.01 o 
   2   1  10        0.00       -0.27      4.13 o 
   3   1  10     1315.49     1385.12     33.73 o 
   4   1  10      152.77      152.18     15.24 o 
   5   1  10      118.14      117.47     12.49 o 
   6   1  10        4.13       -0.59      5.46 o 
   7   1  10        0.02        0.10      5.98 o 
   8   1  10      102.75      164.62     21.65 o 
 -11   2  10        2.49       -7.00      8.45 o 
 -10   2  10       50.57       35.91     11.91 o 
  -9   2  10       31.70       27.23      9.45 o 
  -8   2  10       38.32       42.44      8.01 o 
  -7   2  10       59.46       48.40      7.58 o 
  -6   2  10       30.35       30.31      5.37 o 
  -5   2  10      257.32      251.42      9.56 o 
  -4   2  10        2.85       -1.26      3.86 o 
  -3   2  10       48.47       44.08      5.01 o 
  -2   2  10      778.87      827.10     24.81 o 
  -1   2  10        6.67        5.46      4.97 o 
   0   2  10       13.02       10.64      5.46 o 
   1   2  10        0.46       29.06     23.67 o 
   2   2  10       28.05       17.45      5.51 o 
   3   2  10      189.53      178.38     11.34 o 
   4   2  10        5.39        4.27      4.96 o 
   5   2  10        5.15       11.70      5.43 o 
   6   2  10        0.15       -4.45      5.06 o 
   7   2  10        1.85        7.89      6.02 o 
   8   2  10        2.67        7.48      6.98 o 
 -11   3  10        0.65       -3.69      9.74 o 
 -10   3  10        0.01       -6.22      9.33 o 
  -9   3  10       31.58       20.26      9.48 o 
  -8   3  10        9.45        8.41      6.70 o 
  -7   3  10      485.45      512.02     18.38 o 
  -6   3  10       21.73       18.38      7.28 o 
  -5   3  10       10.47        8.06      5.23 o 
  -4   3  10        6.41        5.43      5.28 o 
  -3   3  10        8.22       14.11      6.14 o 
  -2   3  10        4.60       12.66      6.73 o 
  -1   3  10       18.82       28.21      6.80 o 
   0   3  10      176.36      156.18     10.39 o 
   1   3  10       12.43       11.11      5.48 o 
   2   3  10       75.24       73.43      8.16 o 
   3   3  10       86.39       76.14      8.57 o 
   4   3  10       19.68       10.13      5.70 o 
   5   3  10       29.86       21.16      6.29 o 
   6   3  10       17.35       22.63      9.28 o 
   7   3  10        3.05        0.33      8.29 o 
 -10   4  10        5.71        6.42     14.75 o 
  -9   4  10        6.93       -7.39      9.52 o 
  -8   4  10        0.14       -0.39      6.23 o 
  -7   4  10        5.12        6.48      6.77 o 
  -6   4  10        4.30        4.74      6.67 o 
  -5   4  10        0.68        2.27      7.28 o 
  -4   4  10        1.72        5.88      5.59 o 
  -3   4  10      154.09      154.26     13.18 o 
  -2   4  10       26.11       17.22      6.84 o 
  -1   4  10       43.90       43.07      6.77 o 
   0   4  10       10.82       11.89      6.19 o 
   1   4  10        0.07        1.26      5.92 o 
   2   4  10        2.92        8.14      5.10 o 
   3   4  10        1.31       -2.57      6.28 o 
   4   4  10        6.05        9.77      6.99 o 
   5   4  10      197.20      216.32     15.35 o 
   6   4  10       96.97       90.49     12.36 o 
  -9   5  10        1.22        2.12      8.14 o 
  -8   5  10        7.92        1.74      7.65 o 
  -7   5  10       77.37       70.02     10.08 o 
  -6   5  10       24.71       22.64      7.14 o 
  -5   5  10       23.34       15.28      7.30 o 
  -4   5  10        8.22        9.67      5.62 o 
  -3   5  10       18.56       16.54      6.46 o 
  -2   5  10       13.08        8.48      5.37 o 
  -1   5  10        6.57        7.21      5.21 o 
   0   5  10       96.24       93.14      9.37 o 
   1   5  10      108.26      101.86     14.64 o 
   2   5  10       37.70       39.27      7.46 o 
   3   5  10        1.35       -0.63      7.05 o 
   4   5  10       17.10       15.46      6.88 o 
   5   5  10        0.01        3.11      7.61 o 
   6   5  10        9.85       14.10      9.72 o 
  -8   6  10        1.04        7.39      8.67 o 
  -7   6  10        1.79        8.38      8.16 o 
  -6   6  10        0.43       -2.31      7.45 o 
  -5   6  10        5.06        3.84     10.47 o 
  -4   6  10        3.55        2.31      6.28 o 
  -3   6  10       37.65       40.23      8.75 o 
  -2   6  10        0.86        7.36      5.37 o 
  -1   6  10       23.12       36.06      7.26 o 
   0   6  10        0.70       -1.23      5.95 o 
   1   6  10        2.36        5.45      5.99 o 
   2   6  10        0.77        5.35      6.75 o 
   3   6  10        3.31        2.64      6.73 o 
   4   6  10        2.83        2.89      7.42 o 
  -6   7  10       44.91       65.64     18.32 o 
  -5   7  10       26.20       42.16     10.26 o 
  -4   7  10        4.87        2.93      6.05 o 
  -3   7  10        9.10        9.73      8.43 o 
  -2   7  10        2.35       -2.23      7.69 o 
  -1   7  10        3.75        8.66      6.63 o 
   0   7  10       23.79       21.01      7.50 o 
   1   7  10       45.40       46.41      8.21 o 
   2   7  10        9.87        0.88      5.77 o 
 -11   0  11       22.36        1.67     15.23 o 
  -9   0  11        1.92       -8.80     12.13 o 
  -7   0  11      421.99      423.27     34.49 o 
  -5   0  11      104.84      101.47     10.00 o 
  -3   0  11      227.82      216.24     12.70 o 
  -1   0  11      279.98      281.66     21.89 o 
   1   0  11      146.62      130.13     15.70 o 
   3   0  11      913.47      938.01     42.11 o 
   5   0  11        4.31        6.66     10.47 o 
   7   0  11       28.43       40.48      9.31 o 
 -11   1  11       81.71       97.13     15.30 o 
 -10   1  11        2.89        5.35      9.76 o 
  -9   1  11       70.81       69.54     11.98 o 
  -8   1  11        8.93        8.43      8.46 o 
  -7   1  11       24.67       22.90      6.13 o 
  -6   1  11      108.82      104.90      7.63 o 
  -5   1  11        8.67        4.34      4.20 o 
  -4   1  11       84.78       78.06      6.40 o 
  -3   1  11        1.65        4.17      3.36 o 
  -2   1  11       36.31       37.65      5.57 o 
  -1   1  11        6.85        9.31      5.76 o 
   0   1  11        1.06       -4.40      4.29 o 
   1   1  11       27.39       22.34      7.08 o 
   2   1  11      187.57      183.55     16.41 o 
   3   1  11      109.30       91.81      8.83 o 
   4   1  11      146.40      158.58     10.90 o 
   5   1  11        8.59        6.71      6.13 o 
   6   1  11        2.06        0.89      5.66 o 
   7   1  11       16.01       19.75      8.68 o 
 -11   2  11        4.22      -11.82      8.67 o 
 -10   2  11        0.65      -10.69      7.13 o 
  -9   2  11        4.15        2.73      9.33 o 
  -8   2  11        7.38       14.04      6.71 o 
  -7   2  11       10.66       10.09      6.27 o 
  -6   2  11       70.47       67.51      6.71 o 
  -5   2  11      756.60      796.17     20.53 o 
  -4   2  11      619.45      630.46     18.32 o 
  -3   2  11      107.41       98.10      8.32 o 
  -2   2  11       98.04       93.53     12.49 o 
  -1   2  11        0.01        3.84      5.71 o 
   0   2  11       37.41       40.49      8.05 o 
   1   2  11       43.25       49.26      9.08 o 
   2   2  11      190.12      201.39     11.71 o 
   3   2  11      208.23      218.41     12.48 o 
   4   2  11      128.90      118.09     10.36 o 
   5   2  11       53.48       38.25      7.03 o 
   6   2  11       11.65        9.59      6.32 o 
   7   2  11        6.98        4.66      6.85 o 
 -10   3  11        2.43       -7.26      7.83 o 
  -9   3  11        3.51        9.28     10.23 o 
  -8   3  11        3.32       -4.65      7.14 o 
  -7   3  11       56.97       48.32      9.83 o 
  -6   3  11      371.60      372.76     19.59 o 
  -5   3  11      460.85      476.74     23.33 o 
  -4   3  11        0.08        2.75      4.99 o 
  -3   3  11      295.24      298.83     16.56 o 
  -2   3  11        0.47        5.11      6.22 o 
  -1   3  11      194.02      165.49     12.34 o 
   0   3  11        7.99        7.76      5.21 o 
   1   3  11       28.24       36.25      6.21 o 
   2   3  11      241.20      253.10     13.58 o 
   3   3  11        2.76        0.13      4.65 o 
   4   3  11       28.80       32.91      6.69 o 
   5   3  11       21.10       30.17      7.62 o 
   6   3  11        1.36       -0.93      7.90 o 
 -10   4  11       12.24        8.80     12.13 o 
  -9   4  11       27.27       27.55      9.53 o 
  -8   4  11        0.48       -4.00      5.77 o 
  -7   4  11       16.71       19.95      8.73 o 
  -6   4  11        0.03        1.87      7.73 o 
  -5   4  11       29.63       27.95      7.15 o 
  -4   4  11       26.97       25.31      6.04 o 
  -3   4  11        0.65       -8.23      5.48 o 
  -2   4  11       14.51       15.41      7.86 o 
  -1   4  11       18.21       19.75     12.97 o 
   0   4  11       33.71       30.12      7.35 o 
   1   4  11        0.04       -3.28      5.39 o 
   2   4  11        0.76       -1.38      5.67 o 
   3   4  11        0.04       -3.41      5.53 o 
   4   4  11        1.17       -1.90      6.55 o 
   5   4  11        8.37        9.35      6.45 o 
   6   4  11        1.27        2.83      6.77 o 
  -9   5  11        1.10        3.19      8.77 o 
  -8   5  11        9.66       10.72      7.76 o 
  -7   5  11        0.06       -1.07      7.57 o 
  -6   5  11        2.01        1.19      7.72 o 
  -5   5  11        1.48        6.06      7.82 o 
  -4   5  11        0.65       -0.11      5.18 o 
  -3   5  11       15.87       17.29      7.14 o 
  -2   5  11       13.86       13.67      7.88 o 
  -1   5  11       30.35       33.65      6.72 o 
   0   5  11        8.58        2.11      4.48 o 
   1   5  11       11.93        5.11      5.91 o 
   2   5  11       36.07       37.58      7.55 o 
   3   5  11        2.30       -0.72      6.64 o 
   4   5  11       12.92       22.50      7.66 o 
   5   5  11       35.15       31.88     13.32 o 
  -7   6  11        0.52       -0.14      8.09 o 
  -6   6  11        3.11        7.39      9.40 o 
  -5   6  11        0.53       -0.45      8.07 o 
  -4   6  11       28.39       33.99      8.94 o 
  -3   6  11        0.37        5.69      6.46 o 
  -2   6  11        3.01        7.63      7.71 o 
  -1   6  11        0.00        1.86      6.09 o 
   0   6  11      124.17      121.73     11.21 o 
   1   6  11        1.23        4.54      8.46 o 
   2   6  11        0.58       -0.48      6.91 o 
   3   6  11        4.07        2.01      6.49 o 
  -5   7  11        6.40       12.50     12.49 o 
  -4   7  11       12.19        7.58     22.12 o 
  -3   7  11        0.32       -0.77      8.09 o 
  -2   7  11        6.56        7.81      7.48 o 
  -1   7  11        4.97        3.72      6.00 o 
   0   7  11        9.15       12.03      6.10 o 
   1   7  11        1.31        5.45      7.32 o 
 -10   0  12       94.82       91.59     17.37 o 
  -8   0  12        5.51       -9.04     10.94 o 
  -6   0  12      194.69      214.80     14.71 o 
  -4   0  12      132.93      124.67     10.77 o 
  -2   0  12       58.36       61.54      8.22 o 
   0   0  12        9.42        0.95      9.52 o 
   2   0  12      282.55      276.43     24.50 o 
   4   0  12        3.04        4.76     10.23 o 
   6   0  12        2.67        8.33     10.94 o 
 -10   1  12        8.81       -1.97      9.33 o 
  -9   1  12       15.52        6.45     12.61 o 
  -8   1  12       96.49       92.93     11.76 o 
  -7   1  12      161.95      166.52     10.97 o 
  -6   1  12       30.27       34.09      5.32 o 
  -5   1  12       37.52       36.03      5.72 o 
  -4   1  12       11.90        9.82      4.13 o 
  -3   1  12       13.40       12.89      4.82 o 
  -2   1  12       42.79       47.47      8.83 o 
  -1   1  12       89.77       90.58     11.89 o 
   0   1  12        4.90        1.51      6.00 o 
   1   1  12       37.70       41.24      7.64 o 
   2   1  12      909.77      954.04     51.74 o 
   3   1  12      142.93      134.94     12.61 o 
   4   1  12       54.46       39.42      6.76 o 
   5   1  12        6.58        5.39      5.47 o 
   6   1  12       22.62       33.03      7.64 o 
 -10   2  12        0.81      -11.26     11.42 o 
  -9   2  12        0.08       -0.83      8.92 o 
  -8   2  12       23.75       11.71      6.88 o 
  -7   2  12       11.09        9.54      7.62 o 
  -6   2  12        0.56        0.08      5.83 o 
  -5   2  12        6.09       10.80      6.05 o 
  -4   2  12      207.65      225.48     11.89 o 
  -3   2  12        0.22       -1.20      4.12 o 
  -2   2  12       34.57       35.36      7.88 o 
  -1   2  12        8.19        5.38      5.18 o 
   0   2  12        0.47        6.24      6.37 o 
   1   2  12        1.13       -3.41      5.81 o 
   2   2  12        5.20        9.28      5.31 o 
   3   2  12        3.29       -4.11      5.71 o 
   4   2  12       13.77       19.40      6.77 o 
   5   2  12        2.76        4.13      5.50 o 
   6   2  12        7.97        6.40      6.52 o 
 -10   3  12        3.03       -0.95     10.94 o 
  -9   3  12        0.04        0.48      9.99 o 
  -8   3  12        3.37        0.64      7.71 o 
  -7   3  12       19.12       19.51      7.62 o 
  -6   3  12      203.55      190.49     14.80 o 
  -5   3  12       67.24       73.29      7.99 o 
  -4   3  12        1.22        4.65      5.04 o 
  -3   3  12        0.24       -4.29      5.22 o 
  -2   3  12       16.47        9.84      7.02 o 
  -1   3  12       44.79       34.90      8.58 o 
   0   3  12      213.32      188.78     14.68 o 
   1   3  12        2.57       -0.21      5.43 o 
   2   3  12       31.36       23.55      9.48 o 
   3   3  12      110.57      115.15     10.74 o 
   4   3  12        4.98        2.87      5.39 o 
   5   3  12        3.13        0.55      5.48 o 
  -9   4  12       25.55       26.05      9.33 o 
  -8   4  12        1.83        4.15      8.33 o 
  -7   4  12        0.34        9.68      7.37 o 
  -6   4  12        6.24        5.11      5.76 o 
  -5   4  12       29.18       29.20      8.68 o 
  -4   4  12        3.47        5.97      5.19 o 
  -3   4  12       47.73       49.25      8.70 o 
  -2   4  12       87.80       70.01      9.42 o 
  -1   4  12        6.35        5.81      6.05 o 
   0   4  12        0.00        3.32      6.52 o 
   1   4  12        1.73       -5.36      5.87 o 
   2   4  12        0.66       14.59      7.94 o 
   3   4  12        5.29        3.10      6.10 o 
   4   4  12        1.25        0.13      6.06 o 
   5   4  12        1.60        9.71      8.45 o 
  -8   5  12        0.62        5.78      8.86 o 
  -7   5  12       30.03       37.33      8.80 o 
  -6   5  12        1.37        5.79      6.69 o 
  -5   5  12       34.77       35.07     10.23 o 
  -4   5  12        3.42        6.17      5.45 o 
  -3   5  12        0.74        5.84      7.72 o 
  -2   5  12        5.06       -0.28      8.09 o 
  -1   5  12        3.91        4.98      8.56 o 
   0   5  12        4.92        4.14      6.11 o 
   1   5  12        2.61        3.20      5.51 o 
   2   5  12        0.15       -0.79      5.31 o 
   3   5  12       12.12       18.02      7.38 o 
  -6   6  12        1.20        2.41      6.69 o 
  -5   6  12        2.64       15.35      7.52 o 
  -4   6  12        2.02        6.60     13.44 o 
  -3   6  12        4.71        2.50      6.73 o 
  -2   6  12        3.81       -2.99      7.98 o 
  -1   6  12        4.73        2.79      6.41 o 
   0   6  12        2.81        6.44      6.85 o 
   1   6  12        0.23        4.12      6.19 o 
   2   6  12        0.01       -1.98      6.21 o 
  -9   0  13        2.22       -3.57     11.42 o 
  -7   0  13      347.82      358.74     26.17 o 
  -5   0  13     1181.54     1308.27     32.98 o 
  -3   0  13       33.81       37.63      8.68 o 
  -1   0  13        0.26        3.09      9.52 o 
   1   0  13      185.79      182.70     21.17 o 
   3   0  13        0.79       -4.52      6.90 o 
   5   0  13        0.70        1.19      7.85 o 
 -10   1  13       17.80        1.80      9.57 o 
  -9   1  13       20.94        6.94      9.42 o 
  -8   1  13        0.21       -7.94      7.79 o 
  -7   1  13      399.87      410.91     16.68 o 
  -6   1  13       45.09       49.93      6.26 o 
  -5   1  13      115.24      126.97      9.88 o 
  -4   1  13        0.10        1.45      4.83 o 
  -3   1  13      105.53      108.63      8.88 o 
  -2   1  13       51.58       46.76      6.66 o 
  -1   1  13       15.60       16.00      7.81 o 
   0   1  13        0.07        0.89      5.88 o 
   1   1  13       56.46       48.22     10.00 o 
   2   1  13        8.53       16.07      9.04 o 
   3   1  13       21.58       20.52      7.73 o 
   4   1  13       20.05        8.45      7.91 o 
   5   1  13       18.56       26.44      8.56 o 
  -9   2  13       28.55       39.49     13.80 o 
  -8   2  13       42.69       41.69      9.14 o 
  -7   2  13       12.46       11.09      7.69 o 
  -6   2  13        0.29        7.11      5.78 o 
  -5   2  13       90.63       80.45      8.69 o 
  -4   2  13        3.00        7.97      5.18 o 
  -3   2  13        0.92        7.32      4.67 o 
  -2   2  13       89.42       76.02     11.78 o 
  -1   2  13       23.99        5.75      6.23 o 
   0   2  13       15.16       20.97      6.80 o 
   1   2  13      138.26      155.74     17.13 o 
   2   2  13      103.31      115.71     12.59 o 
   3   2  13       62.56       52.02     10.66 o 
   4   2  13        7.90        9.18      6.53 o 
   5   2  13        3.75        6.16      5.94 o 
  -9   3  13        0.66       -4.04     12.85 o 
  -8   3  13        1.66        0.77      6.60 o 
  -7   3  13        0.12        2.07     11.18 o 
  -6   3  13        4.58        1.10      6.16 o 
  -5   3  13        0.00        2.60      5.14 o 
  -4   3  13       12.80       14.97      5.35 o 
  -3   3  13        0.11        8.09      5.16 o 
  -2   3  13       20.40       20.24      7.24 o 
  -1   3  13       20.50       14.98      8.29 o 
   0   3  13       26.92       15.24      7.52 o 
   1   3  13        2.08        3.26      6.63 o 
   2   3  13       90.06       98.44     10.10 o 
   3   3  13        1.41       -2.75      4.62 o 
   4   3  13       64.76       80.90      9.76 o 
  -8   4  13        0.23        4.86      6.33 o 
  -7   4  13        0.00       -1.53      7.72 o 
  -6   4  13        0.11        4.04      7.86 o 
  -5   4  13        9.75       16.34      8.32 o 
  -4   4  13       27.52       30.33      6.72 o 
  -3   4  13        0.36        0.20      5.54 o 
  -2   4  13       39.38       39.59     12.01 o 
  -1   4  13       28.31       17.51      7.82 o 
   0   4  13       30.42       31.47      8.22 o 
   1   4  13       40.85       38.57      8.09 o 
   2   4  13      122.15      146.39     12.70 o 
   3   4  13       91.70      111.43     12.75 o 
  -7   5  13        7.31        9.35      6.46 o 
  -6   5  13        0.66       11.54      8.46 o 
  -5   5  13       50.05       46.78     10.47 o 
  -4   5  13       16.21       26.32      7.54 o 
  -3   5  13       11.84        8.88      6.80 o 
  -2   5  13        0.40       -5.23      7.69 o 
  -1   5  13       17.72       24.11      8.92 o 
   0   5  13       14.93       14.94      9.92 o 
   1   5  13       32.51       37.10      9.18 o 
   2   5  13        0.91       -3.97      7.53 o 
  -4   6  13        2.00       11.76     11.66 o 
  -3   6  13        0.48        1.72      8.41 o 
  -2   6  13        4.38        9.62      9.50 o 
  -1   6  13        4.95       -3.81     12.61 o 
  -8   0  14        0.05       -6.66     11.42 o 
  -6   0  14        3.12        5.03      7.65 o 
  -4   0  14       84.21       81.36     15.23 o 
  -2   0  14        4.78       -5.95      9.75 o 
   0   0  14        0.84       -2.85      7.14 o 
   2   0  14       22.18       22.36     12.85 o 
   4   0  14        0.06       -7.14     10.23 o 
  -9   1  14       46.33       33.04     10.93 o 
  -8   1  14       12.09       15.46     13.80 o 
  -7   1  14      130.39      134.67     13.68 o 
  -6   1  14      122.53      110.68     12.19 o 
  -5   1  14       11.89       13.29      5.56 o 
  -4   1  14        9.68        9.57      5.37 o 
  -3   1  14        8.85       16.55      7.02 o 
  -2   1  14      148.44      163.93     13.74 o 
  -1   1  14       20.68        9.67      6.73 o 
   0   1  14        0.14       -4.09      5.89 o 
   1   1  14       29.73       19.58      7.71 o 
   2   1  14      136.61      123.87     13.41 o 
   3   1  14       26.92       24.55      9.58 o 
   4   1  14        8.04       18.54      8.06 o 
  -9   2  14        0.53       10.94     14.75 o 
  -8   2  14        0.00       -2.26      7.82 o 
  -7   2  14       23.90       19.71      8.20 o 
  -6   2  14        4.18       -0.13      6.97 o 
  -5   2  14       24.87       23.73      6.49 o 
  -4   2  14       31.19       40.13      8.51 o 
  -3   2  14       23.88       24.39      6.24 o 
  -2   2  14        5.17        2.35      6.57 o 
  -1   2  14        3.65        9.40      8.05 o 
   0   2  14        0.63       -1.05      6.16 o 
   1   2  14       18.44        3.18      7.99 o 
   2   2  14       20.86       23.00     12.49 o 
   3   2  14        7.48        2.24      8.07 o 
   4   2  14        0.03       -8.48      7.99 o 
  -8   3  14       10.15       15.72      8.80 o 
  -7   3  14        4.01        3.22      6.30 o 
  -6   3  14        4.48        5.72      6.57 o 
  -5   3  14       15.86       19.49      6.70 o 
  -4   3  14       17.77       13.11      9.20 o 
  -3   3  14        0.71        5.10      4.76 o 
  -2   3  14        4.99        1.80      8.26 o 
  -1   3  14        7.08       10.93      8.46 o 
   0   3  14       20.86       28.10      8.52 o 
   1   3  14      187.69      221.93     17.21 o 
   2   3  14      165.93      173.35     16.20 o 
   3   3  14       34.86       25.18      9.33 o 
  -7   4  14        1.60        5.56      8.33 o 
  -6   4  14        9.36       12.31      7.47 o 
  -5   4  14       29.90       36.66     11.18 o 
  -4   4  14       23.70       24.29      6.61 o 
  -3   4  14        2.11        1.45      6.33 o 
  -2   4  14        2.79        2.23      8.57 o 
  -1   4  14       31.79       21.56      9.92 o 
   0   4  14        0.09        8.59      8.15 o 
   1   4  14        1.15        1.89      9.49 o 
   2   4  14        6.95       18.31      8.04 o 
  -5   5  14        2.40       17.15     10.11 o 
  -4   5  14        7.41       14.33      9.07 o 
  -3   5  14       15.82       16.91      8.46 o 
  -2   5  14        3.20        9.41     12.37 o 
  -1   5  14        0.18       -4.95      8.39 o 
   0   5  14       64.85       72.80     12.94 o 
  -5   0  15       13.87        7.14     10.94 o 
  -3   0  15       88.22      111.81     18.56 o 
  -1   0  15       27.42        9.04     11.89 o 
   1   0  15        5.09        2.85     10.94 o 
   3   0  15       17.96       12.37      9.99 o 
  -8   1  15       30.94       25.22     14.75 o 
  -7   1  15       90.08      100.98     12.78 o 
  -6   1  15        1.25        4.12      5.53 o 
  -5   1  15       21.59       31.24      6.85 o 
  -4   1  15        2.96        4.00      5.58 o 
  -3   1  15       53.34       67.02     10.92 o 
  -2   1  15       18.43        8.80      7.20 o 
  -1   1  15       43.62       31.90      8.67 o 
   0   1  15        0.34       -0.78      7.64 o 
   1   1  15       13.53       19.68      7.99 o 
   2   1  15       18.72        6.69      8.41 o 
   3   1  15        0.02        9.13      7.96 o 
  -7   2  15      108.63       99.63     12.70 o 
  -6   2  15       54.81       55.73     10.41 o 
  -5   2  15       62.35       73.40      8.85 o 
  -4   2  15        0.29        3.49      5.53 o 
  -3   2  15        9.35       11.81      6.09 o 
  -2   2  15       38.66       41.10      9.32 o 
  -1   2  15        3.03       -8.54      6.12 o 
   0   2  15       36.01       35.42      9.86 o 
   1   2  15       39.38       41.05     10.83 o 
   2   2  15        1.77        1.40      8.48 o 
  -7   3  15       15.15       20.72      9.63 o 
  -6   3  15        1.05       -1.31      7.23 o 
  -5   3  15        8.60       13.99      6.40 o 
  -4   3  15        3.00        8.33      5.22 o 
  -3   3  15        9.10       13.87      6.94 o 
  -2   3  15        7.33        4.78      8.65 o 
  -1   3  15        2.00        1.83      8.37 o 
   0   3  15        0.70        2.04      6.97 o 
   1   3  15       11.88       13.99      8.34 o 
  -5   4  15        1.50        7.63      7.08 o 
  -4   4  15        0.04        8.46      8.67 o 
  -3   4  15       34.49       54.13     15.62 o 
  -2   4  15        7.42        1.72      8.90 o 
  -1   4  15       11.88       17.63     11.66 o 
   0   4  15       64.23      111.57     21.89 o 
  -6   0  16        1.96        3.57      8.80 o 
  -4   0  16       81.03       76.60     16.89 o 
  -2   0  16        0.35        0.95      8.56 o 
   0   0  16        1.03       -7.37     10.71 o 
  -6   1  16       17.49        9.93      6.63 o 
  -5   1  16        1.25       -7.77      6.02 o 
  -4   1  16       12.85       21.38      8.50 o 
  -3   1  16        6.21        5.48      7.00 o 
  -2   1  16       35.93       39.18      9.45 o 
  -1   1  16        0.04       -2.90      6.92 o 
   0   1  16        0.04       -5.06      6.59 o 
   1   1  16       22.34       33.21     10.22 o 
  -6   2  16        0.36       -7.21      7.18 o 
  -5   2  16        9.36        5.17      6.13 o 
  -4   2  16        2.69        3.87      7.44 o 
  -3   2  16       22.98       24.63      7.35 o 
  -2   2  16       13.69       10.14      7.89 o 
  -1   2  16       17.37       16.78     10.71 o 
   0   2  16        0.25       -1.65      6.90 o 
  -4   3  16       38.55       48.86     10.84 o 
  -3   3  16        6.05       11.42      5.78 o 
  -2   3  16        3.61        0.83      7.22 o 
                                                 
